# Supplementary material for: Impact of prognostic nutritional index on outcomes in patients with Mycobacterium avium complex pulmonary disease
Source: PLoS One. 2020 May 6;15(5):e0232714. doi: 10.1371/journal.pone.0232714 (PMC7202629; doi:10.1371/journal.pone.0232714)
Supplement: S1 Dataset — (XLSX) [file pone.0232714.s002.xlsx]

## Sheet: S1 data
ID	Age	Sex	BMI	Height	Weight	Smoking	Packyr	TB_Hx	HTN	DM	Pulmo	COPD	Asthma	BRC	Cancer	LungCa	Lung_Meta	CV	CKD	Rheuma	ImDef	LiverDz	Sx_Cough	Sx_Sputum	Sx_Dyspnea	Sx_Hemoptysis	Sx_Fever	Sx_Weakness	Sx_Wt_loss	Type_Cavity	AFB_smear	T_start	Tx_failure	Tx_dur_MSW	Dx_Tx_month	Dx_date	Macrolides	RFP	EMB	INAH	FQ	Aminoglycosides	Etc	PNI_Dx	PNI_Tx	FU_dur_mo	Mortality	Tx_end_date	Tx_dur_mo
1	57	2	20.1746	151	46	0	#NULL!	0	0	0	1	0	0	1	0	0	0	0	0	0	0	1	1	1	0	1	0	0	0	1	2	0	#NULL!	#NULL!	#NULL!	42341	#NULL!	#NULL!	#NULL!	#NULL!	#NULL!	#NULL!	#NULL!	47.35	#NULL!	21.2667	0	#NULL!	#NULL!
2	79	2	15.0551	163	40	0	#NULL!	0	1	0	1	0	0	1	0	0	0	0	0	0	0	0	1	1	0	0	0	1	0	0	0	1	0	24	40.5	38673	1	1	1	0	0	1	0	48.85	45.5	75.5	0	#NULL!	#NULL!
3	71	2	19.2132	152.7	44.8	0	#NULL!	1	0	0	0	0	0	0	0	0	0	0	0	0	0	0	1	1	0	0	0	0	0	0	0	1	#NULL!	11.6333	3.33333	42095	1	1	1	0	0	0	0	46.45	46.45	44.6333	0	2016-06-23	11.6333
4	80	1	20.0474	173	60	1	25	0	1	0	0	0	0	0	0	0	0	1	0	0	0	0	1	0	0	0	0	0	0	0	0	0	#NULL!	#NULL!	#NULL!	41939	#NULL!	#NULL!	#NULL!	#NULL!	#NULL!	#NULL!	#NULL!	43.3	#NULL!	49.8333	0	#NULL!	#NULL!
5	86	2	21.2306	158	53	0	#NULL!	1	1	0	0	0	0	1	0	0	0	1	1	0	0	0	0	0	0	0	0	0	0	1	3	0	#NULL!	#NULL!	#NULL!	41804	#NULL!	#NULL!	#NULL!	#NULL!	#NULL!	#NULL!	#NULL!	31.25	#NULL!	40.2	1	#NULL!	#NULL!
6	77	1	20.8514	163	55.4	2	24	0	1	1	0	1	1	0	1	0	0	1	1	0	0	0	0	0	0	0	0	0	0	0	0	0	#NULL!	#NULL!	#NULL!	42037	#NULL!	#NULL!	#NULL!	#NULL!	#NULL!	#NULL!	#NULL!	49.1	#NULL!	10.4	1	#NULL!	#NULL!
7	74	2	19.7239	156	48	0	#NULL!	0	0	0	0	0	0	0	1	0	0	0	0	0	0	0	0	0	0	0	0	0	0	0	0	0	#NULL!	#NULL!	#NULL!	41991	#NULL!	#NULL!	#NULL!	#NULL!	#NULL!	#NULL!	#NULL!	33.95	#NULL!	43.4667	0	#NULL!	#NULL!
8	64	2	20.6612	154	49	0	#NULL!	1	1	0	0	0	0	0	0	0	0	0	0	0	0	0	1	1	0	0	0	0	0	0	0	0	#NULL!	#NULL!	#NULL!	40745	#NULL!	#NULL!	#NULL!	#NULL!	#NULL!	#NULL!	#NULL!	50.75	#NULL!	83.5667	0	#NULL!	#NULL!
9	65	2	14.4208	158	36	0	#NULL!	0	0	0	1	0	0	0	1	1	0	0	0	0	0	0	0	1	0	0	0	0	0	0	0	1	1	2.56667	48.0667	40420	1	1	1	0	0	0	0	44.05	51	97.3333	0	2014-10-27	2.56667
10	74	2	22.0317	158	55	0	#NULL!	1	1	0	0	0	0	0	1	0	0	0	1	0	0	0	1	1	0	0	0	0	0	1	0	1	0	25.7	0.266667	41232	1	1	1	0	0	0	0	48.6	48.6	73.4	0	2015-01-07	25.7
11	69	1	13.3049	169	38	0	#NULL!	1	0	0	1	0	1	0	0	0	0	1	0	0	0	0	1	0	1	0	0	0	0	0	1	1	#NULL!	1.4	4.2	40989	1	1	1	0	0	0	0	45.15	45.15	17.9	1	2012-09-05	#NULL!
12	54	2	22.3478	154	53	0	#NULL!	1	1	1	0	0	0	1	0	0	0	0	0	0	0	0	1	1	0	0	0	0	0	1	0	1	0	13.2333	3.5	41193	1	1	1	0	0	0	0	48.65	50.3	44.3667	0	2014-02-25	13.2333
13	80	2	14.4303	153	33.78	1	#NULL!	1	0	0	0	0	0	0	0	0	0	0	0	0	0	0	1	1	0	0	0	1	0	1	1	0	0	#NULL!	#NULL!	39938	#NULL!	#NULL!	#NULL!	#NULL!	#NULL!	#NULL!	#NULL!	55.45	#NULL!	116.533	0	2011-08-07	6.5
14	70	2	21.7778	150	49	0	#NULL!	1	1	1	0	0	0	0	0	0	0	0	0	0	0	0	0	0	1	1	0	0	0	0	0	0	#NULL!	#NULL!	#NULL!	41829	#NULL!	#NULL!	#NULL!	#NULL!	#NULL!	#NULL!	#NULL!	57.7	#NULL!	53.5	0	#NULL!	#NULL!
15	65	2	24.6548	156	60	0	#NULL!	0	1	0	1	0	0	1	0	0	0	0	0	0	0	0	1	1	0	0	0	0	0	0	0	0	#NULL!	#NULL!	#NULL!	42096	#NULL!	#NULL!	#NULL!	#NULL!	#NULL!	#NULL!	#NULL!	54.1	#NULL!	41.7333	0	#NULL!	#NULL!
16	69	2	23.533	161	61	0	#NULL!	1	0	0	0	0	0	0	0	0	0	0	0	0	0	0	0	0	0	0	0	0	0	0	0	0	#NULL!	#NULL!	#NULL!	40051	#NULL!	#NULL!	#NULL!	#NULL!	#NULL!	#NULL!	#NULL!	53.65	#NULL!	112.767	0	#NULL!	#NULL!
17	65	2	26.4024	152	61	2	40	1	0	1	1	0	1	0	0	0	0	0	0	0	0	0	1	1	1	0	0	0	0	0	0	1	#NULL!	8	41.7333	39022	1	1	1	0	0	0	0	61	62.5	32.1333	0	2010-12-02	8
18	63	2	20.5457	156	50	0	0	0	0	0	1	0	0	1	0	0	0	0	0	0	0	0	0	0	0	0	0	0	0	0	0	0	#NULL!	#NULL!	#NULL!	39190	#NULL!	#NULL!	#NULL!	#NULL!	#NULL!	#NULL!	#NULL!	51.7	#NULL!	127.667	0	#NULL!	#NULL!
19	61	2	22.0386	165	60	0	#NULL!	1	1	0	1	0	0	1	0	0	0	0	0	0	0	0	1	1	0	1	0	0	0	0	0	0	#NULL!	#NULL!	#NULL!	41985	#NULL!	#NULL!	#NULL!	#NULL!	#NULL!	#NULL!	#NULL!	52.2	#NULL!	48.3	0	2015-07-09	2.06667
20	72	2	20.5457	156	50	0	#NULL!	1	0	0	0	0	1	0	0	0	0	0	0	0	0	0	1	0	0	0	0	0	0	0	0	0	#NULL!	#NULL!	#NULL!	42361	#NULL!	#NULL!	#NULL!	#NULL!	#NULL!	#NULL!	#NULL!	56.95	#NULL!	35.7667	0	#NULL!	#NULL!
21	73	1	18.8189	163	50	0	#NULL!	0	0	0	1	0	0	1	0	0	0	0	0	0	0	0	0	0	0	0	0	0	0	0	0	1	0	15	50.2333	41379	1	1	1	0	0	0	0	45.55	#NULL!	66.5	0	#NULL!	#NULL!
22	56	2	25.9107	162	68	0	#NULL!	1	0	0	0	0	0	0	0	0	0	0	0	0	0	0	0	0	0	0	0	0	0	0	0	1	0	19.1	1.16667	41516	1	1	1	0	0	0	0	54.25	54.25	40.0333	0	2015-04-30	20.4
23	58	2	16.2331	153	38	0	#NULL!	0	1	0	1	0	0	1	0	0	0	0	0	0	0	0	0	0	0	1	0	0	0	0	0	0	#NULL!	#NULL!	#NULL!	40462	#NULL!	#NULL!	#NULL!	#NULL!	#NULL!	#NULL!	#NULL!	48.5	#NULL!	93.6333	0	#NULL!	#NULL!
24	78	2	22.6347	141	45	0	#NULL!	0	1	1	1	0	0	0	1	0	0	1	1	0	0	0	0	0	1	0	0	1	0	1	0	0	#NULL!	#NULL!	#NULL!	42651	#NULL!	#NULL!	#NULL!	#NULL!	#NULL!	#NULL!	#NULL!	21.2	#NULL!	1.33333	1	2016-11-18	1.33333
25	59	2	17.2248	158	43	0	#NULL!	1	0	0	1	0	0	1	1	0	0	0	0	0	0	0	1	1	0	1	0	1	0	0	2	1	0	12	#NULL!	38945	1	1	1	0	0	0	0	51.35	49.6	149.633	0	#NULL!	#NULL!
26	51	2	21.9468	164.1	59.1	0	#NULL!	1	0	0	1	0	0	0	1	0	0	0	0	1	0	0	1	1	0	0	0	0	0	0	0	0	#NULL!	#NULL!	#NULL!	42139	#NULL!	#NULL!	#NULL!	#NULL!	#NULL!	#NULL!	#NULL!	50.85	#NULL!	39.0667	0	#NULL!	#NULL!
27	67	2	17.0562	166	47	0	#NULL!	1	1	0	1	1	0	0	1	1	0	0	0	0	0	0	0	0	0	1	0	0	0	0	0	0	#NULL!	#NULL!	#NULL!	42312	#NULL!	#NULL!	#NULL!	#NULL!	#NULL!	#NULL!	#NULL!	54.75	#NULL!	31.9667	0	#NULL!	#NULL!
28	64	1	18.2899	162	48	1	#NULL!	1	1	1	1	1	0	0	0	0	0	1	0	0	0	0	0	1	0	0	0	0	0	1	0	0	#NULL!	#NULL!	#NULL!	41471	#NULL!	#NULL!	#NULL!	#NULL!	#NULL!	#NULL!	#NULL!	47.1	#NULL!	37.4	0	#NULL!	#NULL!
29	70	1	22.1453	170	64	1	40	1	1	1	0	1	0	0	1	0	0	0	0	0	0	0	0	0	0	0	0	0	0	1	0	0	#NULL!	#NULL!	#NULL!	42132	#NULL!	#NULL!	#NULL!	#NULL!	#NULL!	#NULL!	#NULL!	50.3	#NULL!	33.0667	1	#NULL!	#NULL!
30	65	2	17.5052	158	43.7	0	#NULL!	1	1	0	1	1	0	0	0	0	0	0	0	0	0	0	0	0	0	0	0	0	0	0	0	1	0	3	115.567	39029	1	1	0	0	0	0	0	47.5	42.7	146.833	0	#NULL!	#NULL!
31	82	1	20.0692	170	58	0	#NULL!	1	1	0	1	0	0	0	0	0	0	0	0	0	0	0	1	1	0	0	0	0	0	0	0	0	#NULL!	#NULL!	#NULL!	42464	#NULL!	#NULL!	#NULL!	#NULL!	#NULL!	#NULL!	#NULL!	50.85	#NULL!	32.3333	0	#NULL!	#NULL!
32	57	1	23.9395	177	75	0	#NULL!	0	1	0	1	0	0	1	0	0	0	0	0	0	0	0	0	0	0	0	0	0	0	0	0	0	#NULL!	#NULL!	#NULL!	40626	#NULL!	#NULL!	#NULL!	#NULL!	#NULL!	#NULL!	#NULL!	47.25	#NULL!	69.8	0	#NULL!	#NULL!
33	70	2	20.5688	159	52	1	20	0	1	0	1	1	0	1	1	0	0	0	0	0	0	0	1	1	1	0	1	0	0	0	0	1	0	18	12.1667	42249	1	1	1	0	0	0	0	49.45	53.65	39.5	0	#NULL!	#NULL!
34	62	2	25.1126	157	61.9	0	#NULL!	1	1	1	1	1	1	0	0	0	0	0	0	0	0	1	1	1	0	0	0	0	0	1	0	1	0	12	#NULL!	42039	1	1	1	0	0	1	0	42.85	34.75	46.5	0	#NULL!	#NULL!
35	57	2	21.9337	159.5	55.8	0	#NULL!	1	0	0	1	0	0	1	0	0	0	0	0	0	0	0	0	0	0	1	0	0	0	0	#NULL!	0	#NULL!	#NULL!	#NULL!	40136	#NULL!	#NULL!	#NULL!	#NULL!	#NULL!	#NULL!	#NULL!	58.05	#NULL!	101.5	0	#NULL!	#NULL!
36	59	2	20.6314	158.3	51.7	0	#NULL!	1	1	0	1	0	0	0	0	0	0	0	0	0	0	0	0	0	0	0	0	0	0	0	0	0	#NULL!	#NULL!	#NULL!	42835	#NULL!	#NULL!	#NULL!	#NULL!	#NULL!	#NULL!	#NULL!	53.35	#NULL!	16.5667	0	#NULL!	#NULL!
37	85	2	32.7575	155	78.7	0	#NULL!	0	1	1	0	0	1	0	1	0	0	1	0	0	0	0	1	0	1	0	0	0	0	0	0	0	#NULL!	#NULL!	#NULL!	42143	#NULL!	#NULL!	#NULL!	#NULL!	#NULL!	#NULL!	#NULL!	41.5	#NULL!	40.1667	0	#NULL!	#NULL!
38	55	2	19.8817	162.5	52.5	0	#NULL!	0	0	0	0	0	0	0	0	0	0	0	0	0	0	0	0	0	0	1	0	0	0	1	0	1	0	13.8	10.9333	42853	1	1	1	0	0	0	0	54.9	53.1	15.5667	0	2019-05-10	12.2667
39	69	2	21.6508	140.6	42.8	0	#NULL!	1	0	0	1	0	0	1	0	0	0	0	0	0	0	0	0	0	1	0	0	0	0	0	0	0	#NULL!	#NULL!	#NULL!	41346	#NULL!	#NULL!	#NULL!	#NULL!	#NULL!	#NULL!	#NULL!	27.7	#NULL!	12.0667	0	#NULL!	#NULL!
40	70	2	18.2563	157	45	0	#NULL!	0	0	0	1	0	0	0	0	0	0	0	0	0	0	0	0	0	0	1	0	0	0	0	0	1	0	15	12.6667	40946	1	1	1	0	0	0	0	53.6	46.65	82.9333	0	#NULL!	#NULL!
41	61	1	21.6426	169.8	62.4	0	#NULL!	0	0	0	0	0	0	0	0	0	0	0	0	0	0	0	0	0	0	0	0	0	0	0	0	0	#NULL!	#NULL!	#NULL!	42679	#NULL!	#NULL!	#NULL!	#NULL!	#NULL!	#NULL!	#NULL!	62.45	#NULL!	25.1667	0	2012-10-22	0.1
42	62	2	19.3821	159	49	0	#NULL!	0	0	0	0	0	0	0	0	0	0	0	0	0	0	0	1	1	0	0	0	0	0	0	1	0	#NULL!	#NULL!	#NULL!	42709	#NULL!	#NULL!	#NULL!	#NULL!	#NULL!	#NULL!	#NULL!	49.3	#NULL!	0.233333	0	#NULL!	#NULL!
43	69	2	19.9792	155	48	0	#NULL!	0	0	0	0	0	1	0	0	0	0	0	0	0	0	0	0	0	0	0	0	0	0	0	0	0	#NULL!	#NULL!	#NULL!	42986	#NULL!	#NULL!	#NULL!	#NULL!	#NULL!	#NULL!	#NULL!	52.4	#NULL!	12.9667	0	#NULL!	#NULL!
44	78	1	16.901	172	50	0	#NULL!	1	0	0	1	0	0	1	0	0	0	0	0	0	0	0	1	1	0	0	0	0	0	0	0	1	0	13	1	39942	1	1	1	0	0	0	0	52.55	51.05	77.9	0	#NULL!	#NULL!
45	88	1	22.6562	160	58	1	#NULL!	0	1	0	1	0	0	0	0	0	0	1	0	0	0	0	0	0	0	0	0	0	0	0	0	0	#NULL!	#NULL!	#NULL!	42836	#NULL!	#NULL!	#NULL!	#NULL!	#NULL!	#NULL!	#NULL!	46.6	#NULL!	19.9333	0	2017-04-20	0.3
46	69	1	29.7339	163	79	0	#NULL!	1	1	0	0	0	0	0	1	0	0	0	0	0	0	0	0	0	0	0	0	0	0	0	0	0	#NULL!	#NULL!	#NULL!	41526	#NULL!	#NULL!	#NULL!	#NULL!	#NULL!	#NULL!	#NULL!	72.4	#NULL!	57.3	0	#NULL!	#NULL!
47	79	1	17.6254	158	44	1	10	1	0	0	1	0	0	1	0	0	0	0	0	0	0	0	1	1	0	0	0	0	1	0	0	0	#NULL!	#NULL!	#NULL!	41757	#NULL!	#NULL!	#NULL!	#NULL!	#NULL!	#NULL!	#NULL!	48.95	#NULL!	31.9667	0	#NULL!	#NULL!
48	63	2	21.2306	158	53	0	#NULL!	1	1	0	1	0	0	0	0	0	0	0	0	0	0	0	0	0	0	1	0	0	0	0	0	1	0	14.9667	12.8667	40755	1	1	1	0	0	0	0	55.15	52.8	80.8333	0	2013-11-12	14.9667
49	81	1	16.9531	160	43.4	2	50	1	0	0	1	1	0	0	0	0	0	0	0	0	0	0	1	1	0	0	1	0	0	0	0	0	#NULL!	#NULL!	#NULL!	41778	#NULL!	#NULL!	#NULL!	#NULL!	#NULL!	#NULL!	#NULL!	34.55	#NULL!	1.2	0	2010-08-25	#NULL!
50	77	1	16.456	169	47	1	50	1	0	0	0	1	0	0	0	0	0	1	0	0	0	0	1	1	0	0	0	0	0	1	1	1	1	40	0.933333	42093	1	1	1	0	0	0	0	50.4	50.4	43.7	0	#NULL!	#NULL!
51	77	1	19.6752	161	51	0	#NULL!	1	0	0	1	0	1	0	0	0	0	1	0	0	0	0	1	1	0	0	0	0	0	0	0	0	#NULL!	#NULL!	#NULL!	43018	#NULL!	#NULL!	#NULL!	#NULL!	#NULL!	#NULL!	#NULL!	56.05	#NULL!	11.4667	0	2017-10-26	0.0666667
52	46	2	20.9644	159	53	0	#NULL!	0	0	0	1	1	0	1	1	0	0	0	0	0	0	1	1	1	0	0	1	0	0	0	0	1	0	12	75.5	40073	1	1	1	0	0	0	0	44.5	51.1	112.033	0	#NULL!	#NULL!
53	69	2	19.736	153	46.2	0	#NULL!	1	1	0	0	0	0	0	1	0	0	0	1	0	0	0	1	0	0	0	0	0	0	0	0	0	#NULL!	#NULL!	#NULL!	41729	#NULL!	#NULL!	#NULL!	#NULL!	#NULL!	#NULL!	#NULL!	44.8	#NULL!	56.8333	0	#NULL!	#NULL!
54	53	2	15.8667	150	35.7	0	#NULL!	0	0	0	1	0	0	0	0	0	0	0	0	1	0	0	0	1	0	0	0	0	0	0	0	1	#NULL!	12	75.3333	40746	1	1	1	0	0	0	0	51.95	49.5	85.3333	0	2018-10-15	12.7333
55	80	2	27.3484	145	57.5	0	#NULL!	0	0	0	0	0	1	0	0	0	0	0	0	1	0	1	0	0	0	0	1	0	0	1	3	1	#NULL!	0.466667	1.46667	42996	1	1	1	0	0	0	0	36.5	43.1	12.8333	0	2017-11-15	0.466667
56	81	1	22.8571	175	70	1	10	0	0	0	1	1	0	0	0	0	0	0	0	0	0	0	1	1	1	0	0	0	0	0	0	0	#NULL!	#NULL!	#NULL!	42838	#NULL!	#NULL!	#NULL!	#NULL!	#NULL!	#NULL!	#NULL!	39.5	#NULL!	7.16667	0	2017-04-20	0.0666667
57	72	2	17.8465	164	48	0	#NULL!	1	0	0	1	1	0	1	0	0	0	0	0	0	0	0	0	0	0	0	0	0	0	0	0	1	0	22	37.6	40310	1	1	1	0	0	0	0	57	54.75	104.133	0	#NULL!	#NULL!
58	59	1	18.5911	172	55	0	#NULL!	0	0	0	0	0	0	0	0	0	0	0	0	0	0	0	1	1	0	0	0	0	0	0	0	1	#NULL!	2.13333	6.83333	41533	1	1	1	0	0	0	0	53.6	55.65	41.4667	0	2014-06-12	2.13333
59	68	2	22.0492	146	47	0	#NULL!	1	0	0	1	0	1	0	0	0	0	0	0	0	0	0	1	1	0	0	0	0	0	1	0	0	#NULL!	#NULL!	#NULL!	42010	#NULL!	#NULL!	#NULL!	#NULL!	#NULL!	#NULL!	#NULL!	56.6	#NULL!	9.6	0	#NULL!	#NULL!
60	81	1	16.225	172	48	0	#NULL!	1	0	0	0	0	0	0	0	0	0	0	0	0	0	0	1	1	0	1	1	0	0	1	2	1	1	6	0.233333	41460	1	1	1	0	0	0	0	40.05	32.95	10.5	1	#NULL!	#NULL!
61	72	1	22.5382	169.3	64.6	0	#NULL!	1	1	1	0	0	0	0	1	0	0	0	0	0	0	0	0	0	0	0	0	0	0	0	0	0	#NULL!	#NULL!	#NULL!	42227	#NULL!	#NULL!	#NULL!	#NULL!	#NULL!	#NULL!	#NULL!	45.55	#NULL!	4.7	1	#NULL!	#NULL!
62	82	2	21.6413	152	50	0	#NULL!	1	1	0	0	0	0	0	0	0	0	0	0	0	0	0	1	1	0	0	0	0	0	0	0	0	#NULL!	#NULL!	#NULL!	42501	#NULL!	#NULL!	#NULL!	#NULL!	#NULL!	#NULL!	#NULL!	43.8	#NULL!	31.1	0	#NULL!	#NULL!
63	62	2	21.6311	158	54	0	#NULL!	1	0	0	0	0	0	0	0	0	0	0	0	1	0	0	0	0	0	0	0	0	0	0	0	1	#NULL!	9.6	2.33333	42986	1	1	1	0	0	0	0	51.4	48.5	9.3	0	2018-09-01	9.6
64	68	2	20.6852	166	57	0	#NULL!	0	0	0	1	0	0	0	0	0	0	0	0	0	0	0	0	0	0	0	0	0	0	0	0	0	#NULL!	#NULL!	#NULL!	42559	#NULL!	#NULL!	#NULL!	#NULL!	#NULL!	#NULL!	#NULL!	55.45	#NULL!	27.9667	0	2016-04-22	0.1
65	74	2	19.9219	160	51	0	#NULL!	1	1	0	0	0	0	0	0	0	0	0	0	0	0	0	0	0	0	1	0	0	0	0	0	0	#NULL!	#NULL!	#NULL!	42271	#NULL!	#NULL!	#NULL!	#NULL!	#NULL!	#NULL!	#NULL!	48.85	#NULL!	38.7667	0	#NULL!	#NULL!
66	75	2	27.7662	147	60	0	#NULL!	0	1	0	0	0	0	1	0	0	0	0	0	1	0	0	0	1	1	0	0	0	0	0	0	0	#NULL!	#NULL!	#NULL!	42563	#NULL!	#NULL!	#NULL!	#NULL!	#NULL!	#NULL!	#NULL!	48.55	#NULL!	29.0333	0	#NULL!	#NULL!
67	77	2	18.9745	154	45	0	#NULL!	1	0	0	0	0	0	1	0	0	0	0	0	0	0	0	0	0	0	0	0	0	0	0	1	1	1	22.1333	25.6667	39447	1	1	1	0	0	0	0	52.25	#NULL!	132.9	0	2011-12-04	22.1333
68	60	2	23.0673	160.2	59.2	0	#NULL!	1	1	0	0	1	0	1	0	0	0	0	1	0	0	1	1	1	0	0	0	0	0	0	0	0	#NULL!	#NULL!	#NULL!	40379	#NULL!	#NULL!	#NULL!	#NULL!	#NULL!	#NULL!	#NULL!	49.7	#NULL!	101.833	0	#NULL!	#NULL!
69	56	2	18.1449	166	50	0	#NULL!	0	1	0	1	0	0	1	0	0	0	0	0	0	0	0	1	0	0	1	0	0	0	0	0	0	#NULL!	#NULL!	#NULL!	41276	#NULL!	#NULL!	#NULL!	#NULL!	#NULL!	#NULL!	#NULL!	54.6	#NULL!	68.9	0	#NULL!	#NULL!
70	58	2	17.5278	162	46	0	#NULL!	0	0	0	1	0	0	0	0	0	0	0	0	0	0	0	1	1	0	0	0	0	0	0	#NULL!	1	0	19.5667	3.93333	42796	1	1	1	0	0	0	0	52.35	49.6	21.2667	0	2019-02-05	19.5667
71	89	1	18.3655	165	50	0	#NULL!	1	0	0	0	0	0	0	0	0	0	1	0	0	0	0	0	0	0	0	0	0	0	1	0	1	0	0.433333	1.9	42159	1	1	1	0	0	0	0	49.5	52.1	24.9667	0	2015-08-13	0.433333
72	61	1	17.4044	159	44	1	#NULL!	1	0	1	1	0	0	0	0	0	0	0	0	0	0	0	1	1	0	1	0	0	0	1	1	1	0	18	#NULL!	39297	0	0	1	0	1	0	1	59.25	54.45	24.5	1	#NULL!	#NULL!
73	68	1	15.7038	173	47	1	#NULL!	0	0	0	0	0	0	1	1	0	0	0	0	0	0	1	0	0	0	1	0	0	0	0	0	1	1	27	4.2	41043	1	1	1	0	0	0	0	43.95	43.95	79.7	0	#NULL!	#NULL!
74	64	1	18.6453	167	52	1	#NULL!	1	0	0	1	0	0	1	0	0	0	1	0	0	0	0	0	1	0	1	0	0	0	0	0	1	#NULL!	13	31.5	39466	1	1	1	0	0	0	0	51.1	43.85	127.6	0	2013-07-25	35.6333
75	81	1	20.8217	166.9	58	1	40	1	1	1	0	0	0	0	0	0	0	1	0	0	0	0	0	0	0	0	1	0	1	0	3	1	0	29	2.33333	41759	1	1	1	0	0	0	0	39.7	47.6	55.8333	0	#NULL!	#NULL!
76	32	1	19.2336	166	53	1	10	0	0	0	1	0	0	1	0	0	0	0	0	0	0	0	1	1	0	0	0	0	0	0	0	1	0	8	6.96667	40639	1	1	1	0	0	0	0	51.5	52.9	81.3667	0	#NULL!	#NULL!
77	65	1	20.3244	163	54	2	#NULL!	0	1	0	1	0	0	0	0	0	0	1	0	0	0	0	1	1	0	0	0	0	0	0	1	1	1	20.9	1.36667	41984	1	1	1	0	0	0	0	49.5	47.8	22.2667	1	2016-10-09	22.0667
78	74	1	24.5089	169	70	1	40	1	1	0	0	1	0	0	0	0	0	0	0	0	0	0	1	1	1	0	0	0	0	0	0	0	#NULL!	#NULL!	#NULL!	41710	#NULL!	#NULL!	#NULL!	#NULL!	#NULL!	#NULL!	#NULL!	45.55	#NULL!	57.4667	0	#NULL!	#NULL!
79	62	2	21.7193	162	57	0	#NULL!	1	0	0	1	0	0	0	0	0	0	0	0	0	0	0	0	1	0	0	0	0	0	0	0	1	0	8	#NULL!	41709	1	1	1	0	0	0	0	48.05	51.35	57.5	0	#NULL!	#NULL!
80	57	1	22.1453	170	64	1	#NULL!	1	1	0	1	0	0	0	0	0	0	0	0	0	0	0	1	0	0	0	0	0	0	0	0	1	#NULL!	11.3333	64.1	41255	1	1	1	0	0	0	0	55.55	54.4	68.4	0	2019-02-22	11.3333
81	51	2	15.564	149.1	34.6	0	#NULL!	0	0	0	1	0	0	1	1	0	0	0	0	0	0	0	1	1	0	0	0	0	0	0	0	1	0	10	#NULL!	40122	1	1	1	0	0	0	0	55.4	52.05	18.0333	1	#NULL!	#NULL!
82	70	1	15.0551	163	40	1	40	0	0	0	1	0	1	1	0	0	0	0	0	0	0	0	0	0	1	0	0	0	0	0	0	0	#NULL!	#NULL!	#NULL!	39774	#NULL!	#NULL!	#NULL!	#NULL!	#NULL!	#NULL!	#NULL!	45.5	#NULL!	2.06667	0	#NULL!	#NULL!
83	51	1	22.2291	171	65	0	#NULL!	1	0	0	1	0	0	0	0	0	0	0	0	0	0	0	1	1	0	0	0	0	0	0	0	1	0	22.5	0.433333	40263	1	1	1	0	0	0	0	52.5	56.1	67.1667	0	#NULL!	#NULL!
84	69	1	20.8221	172	61.6	1	40	0	1	0	1	1	0	0	0	0	0	0	0	1	0	0	0	1	0	0	0	0	0	0	0	0	#NULL!	#NULL!	#NULL!	41387	#NULL!	#NULL!	#NULL!	#NULL!	#NULL!	#NULL!	#NULL!	43.85	#NULL!	64.1333	1	#NULL!	#NULL!
85	65	1	19.6072	169	56	0	#NULL!	0	0	0	1	0	0	1	0	0	0	0	0	0	0	0	1	1	0	0	0	0	0	0	0	0	#NULL!	#NULL!	#NULL!	41129	#NULL!	#NULL!	#NULL!	#NULL!	#NULL!	#NULL!	#NULL!	60.15	#NULL!	76.8333	0	#NULL!	#NULL!
86	80	1	16.6493	155	40	1	20	0	1	0	0	1	0	0	0	0	0	1	0	0	0	0	0	0	0	0	0	1	0	0	0	0	#NULL!	#NULL!	#NULL!	41575	#NULL!	#NULL!	#NULL!	#NULL!	#NULL!	#NULL!	#NULL!	29.4	#NULL!	1.63333	1	2013-11-22	0.833333
87	60	1	15.2344	160	39	0	#NULL!	0	1	1	1	0	0	0	1	0	0	0	0	0	0	0	0	0	0	0	0	0	0	1	0	1	1	38	#NULL!	39812	1	1	1	0	0	1	0	49.95	48.4	46	0	#NULL!	#NULL!
88	62	2	20.9321	153	49	0	#NULL!	1	0	0	1	0	0	1	0	0	0	0	0	0	0	0	1	1	0	1	0	0	0	0	0	1	1	15	#NULL!	41024	1	1	1	0	0	0	0	52.05	43.9	80.3333	0	#NULL!	#NULL!
89	63	1	23.3234	172	69	0	#NULL!	0	0	1	0	0	0	0	0	0	0	0	0	0	0	0	1	1	0	0	0	0	0	1	0	0	#NULL!	#NULL!	#NULL!	42744	#NULL!	#NULL!	#NULL!	#NULL!	#NULL!	#NULL!	#NULL!	50.8	#NULL!	23	0	#NULL!	#NULL!
90	66	1	21.875	160	56	0	#NULL!	0	0	0	0	0	0	0	0	0	0	0	0	0	0	0	0	0	0	0	0	0	0	0	0	1	0	12	1.9	42234	1	1	1	0	0	0	0	48.75	45.05	33.8333	0	#NULL!	#NULL!
91	67	1	26.5731	168	75	1	#NULL!	0	1	0	0	0	0	0	1	0	0	0	0	0	0	0	1	1	0	0	1	0	0	0	0	0	#NULL!	#NULL!	#NULL!	42590	#NULL!	#NULL!	#NULL!	#NULL!	#NULL!	#NULL!	#NULL!	52.35	#NULL!	19.6	0	#NULL!	#NULL!
92	42	2	20.1033	164.5	54.4	0	#NULL!	1	0	0	1	0	1	1	0	0	0	0	0	0	0	0	1	1	0	0	0	0	0	0	0	0	#NULL!	#NULL!	#NULL!	42058	#NULL!	#NULL!	#NULL!	#NULL!	#NULL!	#NULL!	#NULL!	53.05	#NULL!	40.4333	0	#NULL!	#NULL!
93	68	2	22.151	159	56	0	#NULL!	0	0	0	0	0	0	0	0	0	0	0	0	0	0	1	0	1	0	0	0	0	0	0	#NULL!	0	#NULL!	#NULL!	#NULL!	41568	#NULL!	#NULL!	#NULL!	#NULL!	#NULL!	#NULL!	#NULL!	52.3	#NULL!	58.3667	0	#NULL!	#NULL!
94	69	1	19.0039	167	53	0	#NULL!	0	0	0	0	0	0	1	1	0	0	0	0	0	0	0	1	1	0	0	0	0	0	0	0	0	#NULL!	#NULL!	#NULL!	42079	#NULL!	#NULL!	#NULL!	#NULL!	#NULL!	#NULL!	#NULL!	50.35	#NULL!	7.53333	1	2015-04-03	0.3
95	53	2	20.3223	166	56	0	#NULL!	1	0	0	0	0	0	0	1	0	1	0	0	0	0	0	1	0	1	0	1	0	0	0	0	0	#NULL!	#NULL!	#NULL!	40982	#NULL!	#NULL!	#NULL!	#NULL!	#NULL!	#NULL!	#NULL!	46.05	#NULL!	17.0333	0	2012-08-07	5.93333
96	54	2	17.0335	158.7	42.9	0	#NULL!	0	0	0	1	0	0	0	0	0	0	0	0	0	0	1	1	0	0	0	0	0	0	1	0	0	#NULL!	#NULL!	#NULL!	41079	#NULL!	#NULL!	#NULL!	#NULL!	#NULL!	#NULL!	#NULL!	54.8	#NULL!	70.7667	0	#NULL!	#NULL!
97	78	2	18.7305	155	45	0	#NULL!	1	0	0	0	0	0	0	0	0	0	0	0	1	0	0	0	0	0	0	0	0	0	1	0	1	0	12	2.06667	41752	1	1	1	0	0	0	0	63.65	49.55	50.8	0	#NULL!	#NULL!
98	72	1	20.7612	170	60	1	#NULL!	0	0	0	1	0	0	0	0	0	0	0	0	0	0	0	1	1	0	0	0	0	0	0	0	0	#NULL!	#NULL!	#NULL!	42978	#NULL!	#NULL!	#NULL!	#NULL!	#NULL!	#NULL!	#NULL!	48.4	#NULL!	11.8	0	#NULL!	#NULL!
99	42	2	19.5717	163	52	0	#NULL!	0	0	0	1	0	0	0	0	0	0	0	0	0	0	0	0	0	0	0	0	0	0	1	0	1	0	22	57.0333	40956	1	1	1	0	0	1	0	53.95	45.05	82.6	0	#NULL!	#NULL!
100	81	1	26.8199	174	81.2	1	20	1	1	0	0	1	0	0	1	0	0	1	1	0	0	0	1	1	0	0	0	0	0	0	0	1	#NULL!	9.46667	13.8667	41898	1	1	1	0	0	0	0	44.3	39.3	51.2	0	2016-08-16	9.46667
101	60	1	20.4491	164	55	2	35	1	0	0	1	0	0	1	1	0	0	0	0	0	0	0	0	0	0	1	0	0	0	0	2	1	#NULL!	30	1.03333	39311	1	1	1	0	0	0	0	52.95	52.95	137.433	0	2009-02-04	16.8667
102	60	2	16.7969	160	43	3	#NULL!	1	0	0	0	0	0	0	0	0	0	0	0	0	0	0	0	0	1	0	0	0	0	1	0	1	1	14.6	6.06667	42816	1	1	1	0	0	1	0	49.35	45.05	20.6	0	2018-12-02	14.6
103	50	2	23.0732	158	57.6	0	#NULL!	0	0	0	1	1	1	0	0	0	0	0	0	0	0	0	1	0	0	0	0	0	0	1	0	1	0	13	1.16667	40080	1	1	1	0	0	0	0	47.15	47.15	106.633	0	2015-07-22	69.7333
104	59	1	21.5349	179	69	1	10	0	0	0	1	0	0	0	0	0	0	0	0	0	0	0	0	0	0	0	0	0	0	0	0	1	0	18	#NULL!	41878	1	1	1	0	0	0	0	49.85	51.5	48.3333	0	#NULL!	#NULL!
105	68	2	22.3674	151	51	0	#NULL!	0	1	0	1	1	0	0	0	0	0	1	0	0	0	0	0	0	0	1	0	0	0	0	0	1	0	2.5	20.6	41659	1	1	1	0	0	0	0	47.8	48.45	51.6667	0	#NULL!	#NULL!
106	55	2	23.4375	160	60	0	#NULL!	0	0	0	0	0	0	1	1	0	0	0	0	0	0	0	0	0	0	0	0	0	0	1	0	1	0	16.5	2.8	41745	1	1	1	0	0	0	0	51.95	51.95	53.8333	0	2015-11-16	16.5
107	48	2	17.1468	162	45	0	#NULL!	0	1	0	0	0	0	0	0	0	0	1	0	0	0	0	1	0	0	1	0	1	0	1	0	0	1	#NULL!	#NULL!	38879	#NULL!	#NULL!	#NULL!	#NULL!	#NULL!	#NULL!	#NULL!	54.7	#NULL!	151.833	0	#NULL!	#NULL!
108	65	1	20.0155	176	62	1	30	1	1	0	0	0	0	0	0	0	0	1	0	1	0	0	0	0	0	0	0	0	0	0	0	0	#NULL!	#NULL!	#NULL!	42100	#NULL!	#NULL!	#NULL!	#NULL!	#NULL!	#NULL!	#NULL!	49.85	#NULL!	44.4667	0	#NULL!	#NULL!
109	74	1	19.0311	170	55	1	50	1	1	0	0	1	0	0	0	0	0	0	0	0	0	0	0	0	0	0	0	0	0	1	1	1	0	2	1.06667	42342	1	1	1	0	0	0	0	50.8	50.8	16.0333	0	#NULL!	#NULL!
110	54	2	20.3954	155	49	0	#NULL!	1	1	1	1	0	0	1	0	0	0	0	0	0	0	0	1	1	0	1	0	0	0	0	0	0	#NULL!	#NULL!	#NULL!	42868	#NULL!	#NULL!	#NULL!	#NULL!	#NULL!	#NULL!	#NULL!	49.5	#NULL!	16.0333	0	2015-11-02	0.533333
111	56	2	19.3821	159	49	0	#NULL!	1	1	0	0	0	0	0	0	0	0	0	0	1	0	0	0	0	0	0	0	0	0	1	1	0	#NULL!	#NULL!	#NULL!	42121	#NULL!	#NULL!	#NULL!	#NULL!	#NULL!	#NULL!	#NULL!	51.25	#NULL!	38.0333	0	#NULL!	#NULL!
112	62	1	21.7994	174	66	1	15	1	0	0	0	0	0	0	0	0	0	0	0	0	0	0	0	0	0	0	0	0	0	0	0	0	#NULL!	#NULL!	#NULL!	41752	#NULL!	#NULL!	#NULL!	#NULL!	#NULL!	#NULL!	#NULL!	47.3	#NULL!	56.0667	0	#NULL!	#NULL!
113	66	1	22.0581	169	63	1	15	1	0	0	0	0	0	1	0	0	0	1	0	0	0	1	0	0	0	0	0	0	0	0	0	0	#NULL!	#NULL!	#NULL!	40519	#NULL!	#NULL!	#NULL!	#NULL!	#NULL!	#NULL!	#NULL!	47.65	#NULL!	25.7667	0	#NULL!	#NULL!
114	62	1	22.4913	170	65	1	5	1	1	0	1	0	0	0	0	0	0	0	0	0	0	0	0	0	0	0	0	0	0	0	0	1	0	2	85.8	40724	1	1	1	0	0	0	0	50.6	48.95	90.3333	0	#NULL!	#NULL!
115	61	1	17.7154	168	50	1	#NULL!	0	1	0	1	0	0	1	0	0	0	1	0	0	0	0	0	0	0	0	0	0	0	0	0	1	1	12	3	41759	1	1	1	0	0	0	0	48.15	46.75	55.8333	0	2015-07-23	11.9667
116	85	1	19.3943	153	45.4	0	#NULL!	0	1	0	1	0	0	0	0	0	0	1	1	0	0	0	1	0	1	0	0	0	0	0	0	0	#NULL!	#NULL!	#NULL!	41316	#NULL!	#NULL!	#NULL!	#NULL!	#NULL!	#NULL!	#NULL!	35	#NULL!	1.43333	0	#NULL!	#NULL!
117	78	2	24.4444	150	55	0	#NULL!	1	0	1	0	0	0	0	1	0	0	0	0	0	0	0	0	0	0	1	0	0	0	1	0	1	0	18	#NULL!	42031	1	1	0	0	0	0	0	125.55	44.55	46.7667	0	#NULL!	#NULL!
118	75	1	21.5139	167	60	0	#NULL!	1	0	0	0	0	0	0	1	0	0	0	0	0	0	0	0	0	0	0	0	0	0	0	0	0	#NULL!	#NULL!	#NULL!	41969	#NULL!	#NULL!	#NULL!	#NULL!	#NULL!	#NULL!	#NULL!	174	#NULL!	48.8333	0	#NULL!	#NULL!
119	78	1	22.6757	168	64	1	#NULL!	0	1	1	0	0	0	0	1	0	1	0	0	0	0	0	0	0	0	0	0	0	0	0	0	0	#NULL!	#NULL!	#NULL!	41257	#NULL!	#NULL!	#NULL!	#NULL!	#NULL!	#NULL!	#NULL!	48.05	#NULL!	18.0667	0	#NULL!	#NULL!
120	73	2	22.0604	155	53	0	#NULL!	1	1	1	1	0	0	0	0	0	0	0	0	1	0	0	1	0	0	0	0	0	0	0	0	1	#NULL!	10.0333	2.7	42079	1	1	1	0	0	0	0	42.1	59.7	45.1667	0	2016-04-01	#NULL!
121	77	1	15.2249	170	44	0	#NULL!	1	0	0	0	0	0	0	0	0	0	1	0	0	0	0	1	1	0	0	0	0	1	1	3	1	1	18	1.4	42227	1	1	1	0	0	0	0	39.9	38.25	37.1	0	#NULL!	#NULL!
122	67	2	29.278	149	65	1	10	0	0	0	1	0	0	0	0	0	0	0	0	0	0	0	0	0	0	0	0	0	0	0	0	0	#NULL!	#NULL!	#NULL!	42557	#NULL!	#NULL!	#NULL!	#NULL!	#NULL!	#NULL!	#NULL!	56.35	#NULL!	26.8667	0	#NULL!	#NULL!
123	51	2	16.9097	157.6	42	0	#NULL!	1	0	0	1	0	0	0	0	0	0	0	0	1	0	0	1	0	0	0	0	0	0	1	4	1	#NULL!	18	0.8	40270	1	1	1	0	0	0	0	49.7	49.7	105.467	0	2011-10-27	18.3
124	73	2	20.5046	156	49.9	0	#NULL!	0	1	0	0	0	0	0	0	0	0	0	1	1	0	0	0	0	1	0	1	0	0	0	0	0	#NULL!	#NULL!	#NULL!	42124	#NULL!	#NULL!	#NULL!	#NULL!	#NULL!	#NULL!	#NULL!	52.9	#NULL!	22.6667	0	#NULL!	#NULL!
125	66	1	18.8189	163	50	1	30	0	0	0	1	0	0	1	1	0	0	0	0	0	0	0	0	1	0	0	0	0	0	0	0	1	0	21	5.43333	39601	1	1	1	0	0	1	0	53.25	54.5	121.8	0	2010-06-14	19.3
126	61	2	26.986	154	64	0	#NULL!	1	0	0	1	0	0	0	0	0	0	0	0	0	0	0	0	0	0	0	0	0	0	0	0	0	#NULL!	#NULL!	#NULL!	41295	#NULL!	#NULL!	#NULL!	#NULL!	#NULL!	#NULL!	#NULL!	56.6	#NULL!	59.3333	0	#NULL!	#NULL!
127	79	2	25.3333	150	57	0	#NULL!	0	0	0	0	0	0	0	0	0	0	0	0	0	0	0	0	0	0	1	0	0	0	0	0	1	1	1	19.8333	42165	1	1	1	0	0	0	0	53.1	54.4	42.3	0	#NULL!	#NULL!
128	82	2	18.7962	153	44	0	#NULL!	1	1	1	0	0	0	0	1	0	0	0	0	0	0	0	1	0	0	0	0	0	0	0	1	1	#NULL!	1.36667	0.4	42139	1	1	1	0	0	0	0	47.05	47.05	14.3667	0	2015-07-07	1.36667
129	50	1	30.7174	174	93	1	20	0	1	1	0	0	0	0	0	0	0	0	0	0	0	0	0	0	0	0	0	0	0	0	0	0	#NULL!	#NULL!	#NULL!	40695	#NULL!	#NULL!	#NULL!	#NULL!	#NULL!	#NULL!	#NULL!	56.75	#NULL!	80.9667	0	#NULL!	#NULL!
130	67	1	25.4308	166.5	70.5	0	#NULL!	1	1	0	1	0	0	1	0	0	0	0	0	0	0	0	1	1	0	0	0	0	0	0	0	0	#NULL!	#NULL!	#NULL!	38793	#NULL!	#NULL!	#NULL!	#NULL!	#NULL!	#NULL!	#NULL!	46.7	#NULL!	74.3333	0	#NULL!	#NULL!
131	54	2	22.5069	152	52	0	#NULL!	0	0	0	1	0	0	1	0	0	0	0	0	0	0	0	1	1	0	0	0	0	0	0	0	0	#NULL!	#NULL!	#NULL!	42545	#NULL!	#NULL!	#NULL!	#NULL!	#NULL!	#NULL!	#NULL!	51.5	#NULL!	21.7	0	#NULL!	#NULL!
132	75	1	19.1406	160	49	0	#NULL!	1	1	0	0	0	0	0	0	0	0	0	0	0	0	0	0	1	0	0	0	0	0	0	0	1	0	18	1.4	42174	1	1	1	0	0	0	0	50.2	49.15	40.5	0	#NULL!	#NULL!
133	74	2	17.6254	158	44	0	#NULL!	0	1	0	0	0	0	0	1	0	0	0	1	0	0	0	0	0	0	0	0	0	0	0	0	0	#NULL!	#NULL!	#NULL!	42766	#NULL!	#NULL!	#NULL!	#NULL!	#NULL!	#NULL!	#NULL!	48.45	#NULL!	14.7333	0	#NULL!	#NULL!
134	40	2	17.7154	168	50	0	#NULL!	0	0	0	1	0	0	0	0	0	0	1	0	0	0	0	0	0	0	1	0	0	0	0	0	0	#NULL!	#NULL!	#NULL!	41584	#NULL!	#NULL!	#NULL!	#NULL!	#NULL!	#NULL!	#NULL!	56.45	#NULL!	2.26667	0	#NULL!	#NULL!
135	57	2	17.6254	158	44	0	#NULL!	0	0	0	0	0	0	1	0	0	0	0	0	0	0	0	1	1	0	1	0	0	0	0	0	1	#NULL!	0.466667	4.63333	41004	1	1	1	0	0	0	0	50.75	46.4	81	0	2012-09-05	#NULL!
136	77	1	19.9792	155	48	0	#NULL!	1	0	0	1	0	0	0	1	0	0	0	0	0	0	0	0	0	0	0	0	1	0	0	0	0	#NULL!	#NULL!	#NULL!	41677	#NULL!	#NULL!	#NULL!	#NULL!	#NULL!	#NULL!	#NULL!	71.8	#NULL!	37.9	0	#NULL!	#NULL!
137	67	1	15.3903	165	41.9	1	27	1	0	0	1	1	1	0	0	0	0	0	0	0	0	0	0	0	0	0	0	1	0	1	4	1	0	6	0.333333	39360	1	1	1	0	0	1	0	35.8	38.55	20.8667	0	#NULL!	#NULL!
138	79	1	23.2192	167.7	65.3	0	#NULL!	0	1	0	0	0	0	0	0	0	0	1	0	0	0	0	1	1	0	0	0	0	0	0	0	0	#NULL!	#NULL!	#NULL!	41355	#NULL!	#NULL!	#NULL!	#NULL!	#NULL!	#NULL!	#NULL!	44.1	#NULL!	69.3	0	#NULL!	#NULL!
139	78	1	25.141	162	65.98	0	#NULL!	1	1	0	0	1	0	1	0	0	0	0	0	0	0	0	1	1	1	0	0	0	0	0	0	0	#NULL!	#NULL!	#NULL!	42483	#NULL!	#NULL!	#NULL!	#NULL!	#NULL!	#NULL!	#NULL!	48.25	#NULL!	31.7	0	#NULL!	#NULL!
140	59	2	20.061	161	52	0	#NULL!	0	0	0	1	0	0	1	0	0	0	0	0	0	0	0	1	1	0	0	0	0	0	0	0	1	#NULL!	2.16667	3.83333	40021	1	1	1	0	0	1	0	47.4	47.4	113.767	0	2010-01-23	2.16667
141	62	2	20.1733	159	51	0	#NULL!	0	0	0	0	0	0	0	0	0	0	1	0	0	0	0	0	0	0	0	0	0	0	0	0	0	#NULL!	#NULL!	#NULL!	42999	#NULL!	#NULL!	#NULL!	#NULL!	#NULL!	#NULL!	#NULL!	49.8	#NULL!	12.0333	0	#NULL!	#NULL!
142	69	1	17.5278	162	46	1	#NULL!	1	0	0	1	0	0	0	1	0	0	0	0	0	0	0	0	0	0	1	0	0	0	0	2	1	1	18	#NULL!	40627	1	1	1	0	0	0	0	36.95	38.45	22.7667	1	#NULL!	#NULL!
143	75	1	17.7778	150	40	1	#NULL!	0	1	1	0	0	0	0	1	0	0	1	0	0	0	0	0	1	1	0	0	0	0	0	0	1	0	14.1333	18.4333	42227	1	1	1	0	1	0	0	58.4	55.85	32.4667	0	2018-04-14	14.1333
144	80	1	20.8303	166	57.4	1	20	1	1	0	1	0	0	0	0	0	0	0	0	0	0	0	0	0	1	1	0	0	0	0	0	0	#NULL!	#NULL!	#NULL!	41117	#NULL!	#NULL!	#NULL!	#NULL!	#NULL!	#NULL!	#NULL!	50.5	#NULL!	70.1667	0	#NULL!	#NULL!
145	61	2	14.0202	158	35	0	#NULL!	1	1	0	1	1	0	1	0	0	0	1	0	0	0	0	1	1	0	0	0	0	0	0	4	1	#NULL!	5.13333	95.3	38664	1	1	1	0	0	0	0	52.6	50.05	130	1	2014-02-07	5.13333
146	72	2	23.8728	149	53	0	#NULL!	1	0	0	1	0	1	0	0	0	0	0	0	0	0	0	1	1	0	0	1	1	0	0	0	1	#NULL!	0.433333	37.9333	42029	1	1	1	0	0	0	0	23.65	47.75	42.6	0	2018-03-21	#NULL!
147	35	2	20.9366	165	57	0	#NULL!	1	0	0	1	0	0	0	0	0	0	0	0	0	0	0	1	1	0	0	0	0	0	0	0	1	0	12.1667	1.4	40350	1	1	1	0	0	0	0	56.5	55.65	102.8	0	2011-08-02	12
148	74	2	20.2395	154	48	0	#NULL!	1	1	1	1	0	0	0	1	0	0	0	0	0	0	0	0	0	0	0	0	0	0	0	0	1	0	18	1.33333	41913	1	1	1	0	0	0	0	54.55	54.8	45.4667	0	#NULL!	#NULL!
149	75	2	25.2115	145.4	53.3	0	#NULL!	1	1	0	0	0	1	0	0	0	0	0	0	0	0	0	0	0	0	1	0	0	0	0	0	0	#NULL!	#NULL!	#NULL!	41927	#NULL!	#NULL!	#NULL!	#NULL!	#NULL!	#NULL!	#NULL!	53.4	#NULL!	4.03333	0	#NULL!	#NULL!
150	74	1	21.1759	161.6	55.3	0	#NULL!	0	1	0	0	0	0	0	1	0	0	1	0	0	0	0	1	0	1	0	0	0	0	0	1	0	#NULL!	#NULL!	#NULL!	43032	#NULL!	#NULL!	#NULL!	#NULL!	#NULL!	#NULL!	#NULL!	50.7	#NULL!	11.4	0	#NULL!	#NULL!
151	66	1	17.6327	175	54	1	40	0	1	0	1	0	0	1	0	1	0	0	0	0	0	0	0	0	0	0	0	0	0	0	0	1	0	18	31.4	40169	1	1	1	0	0	0	0	56.25	39.85	101.5	0	#NULL!	#NULL!
152	70	2	24.6711	152	57	3	#NULL!	0	0	0	0	0	0	1	0	0	0	0	0	0	0	0	1	1	0	0	0	0	0	0	0	1	#NULL!	5.96667	0	42955	1	1	1	0	0	0	0	46.65	46.65	9.3	0	2018-02-03	5.96667
153	65	2	19.2234	153	45	0	#NULL!	0	0	0	0	0	0	0	0	0	0	0	0	0	0	0	0	0	0	1	0	0	0	0	0	0	#NULL!	#NULL!	#NULL!	41269	#NULL!	#NULL!	#NULL!	#NULL!	#NULL!	#NULL!	#NULL!	53.4	#NULL!	72.1667	0	2016-07-10	0.166667
154	49	2	22.971	158.9	58	0	#NULL!	1	1	0	0	0	0	0	0	0	0	0	0	0	0	0	1	1	0	0	0	0	0	1	0	1	0	13	0.866667	41235	1	1	1	0	0	1	0	51.05	49.85	65.3	0	2014-02-14	14.1
155	79	1	23.8751	165	65	0	#NULL!	0	1	1	0	0	0	0	0	0	0	1	0	0	0	0	1	0	0	0	0	0	0	0	0	1	0	11.5	2.13333	41786	1	1	1	0	0	0	0	47.65	50.35	20.8667	0	#NULL!	#NULL!
156	72	1	24.5243	159	62	1	150	0	1	1	0	0	0	0	0	0	0	0	1	0	0	0	0	1	1	0	0	0	0	0	0	1	1	3	10.7667	41961	1	1	1	0	0	0	0	45.9	48.6	49.1	0	#NULL!	#NULL!
157	71	1	22.3435	177	70	0	#NULL!	1	0	0	0	0	0	0	0	0	0	0	0	0	0	0	1	1	0	0	0	0	0	0	0	1	0	17.5	1.86667	41894	1	1	1	0	0	0	0	50.95	47.8	51.3333	0	2016-04-15	17.5
158	74	2	17.4818	155	42	0	#NULL!	1	0	0	0	0	0	0	1	0	0	0	0	0	0	0	1	1	0	0	0	0	0	1	0	1	1	36	1.1	41591	1	1	1	0	0	1	0	46.9	46.9	58.8333	0	#NULL!	#NULL!
159	62	1	24.1115	174	73	1	22	0	1	0	1	0	0	1	0	0	0	1	0	0	0	0	0	0	0	1	0	0	0	0	0	0	#NULL!	#NULL!	#NULL!	40483	#NULL!	#NULL!	#NULL!	#NULL!	#NULL!	#NULL!	#NULL!	47.05	#NULL!	98.3667	0	#NULL!	#NULL!
160	70	2	17.6693	156	43	0	#NULL!	0	0	0	0	0	0	0	1	0	0	0	0	0	0	0	1	0	0	0	0	0	0	0	0	0	#NULL!	#NULL!	#NULL!	41646	#NULL!	#NULL!	#NULL!	#NULL!	#NULL!	#NULL!	#NULL!	52.2	#NULL!	59.6	0	#NULL!	#NULL!
161	51	2	19.0443	152	44	0	#NULL!	0	0	0	1	0	1	0	0	0	0	0	0	0	0	0	1	1	1	0	0	0	0	0	0	0	#NULL!	#NULL!	#NULL!	40382	#NULL!	#NULL!	#NULL!	#NULL!	#NULL!	#NULL!	#NULL!	53	#NULL!	92.8667	0	#NULL!	#NULL!
162	42	2	19.7055	164	53	3	#NULL!	0	0	0	1	0	0	0	0	0	0	0	0	0	0	0	1	0	0	0	0	0	0	0	0	0	#NULL!	#NULL!	#NULL!	42956	#NULL!	#NULL!	#NULL!	#NULL!	#NULL!	#NULL!	#NULL!	58.7	#NULL!	10.9	0	#NULL!	#NULL!
163	69	1	19.3625	167	54	1	80	0	0	0	0	0	0	0	0	1	0	0	0	0	0	0	0	0	0	0	0	0	0	1	0	0	#NULL!	#NULL!	5.43333	42903	#NULL!	#NULL!	#NULL!	#NULL!	#NULL!	#NULL!	#NULL!	48.8	#NULL!	15	0	2018-07-26	8.03333
164	76	1	21.3382	162	56	0	#NULL!	1	1	0	1	1	0	0	0	0	0	1	0	0	0	0	0	0	0	1	0	0	0	1	#NULL!	1	#NULL!	7.1	1.86667	41961	1	1	1	0	0	0	0	45.35	46.65	47.0333	0	2015-08-14	7.1
165	58	2	18.9745	154	45	0	#NULL!	0	1	1	1	0	0	0	0	0	0	0	0	0	0	0	1	1	0	0	0	0	0	0	0	0	#NULL!	#NULL!	#NULL!	42101	#NULL!	#NULL!	#NULL!	#NULL!	#NULL!	#NULL!	#NULL!	52.55	#NULL!	41.5667	0	2015-02-18	0.0666667
166	63	2	18.026	158	45	0	#NULL!	0	0	0	0	0	0	0	0	0	0	0	0	0	0	0	1	1	0	0	0	0	0	1	#NULL!	1	1	24.2	4.63333	41691	1	1	1	0	0	1	1	44.45	51.7	58.1	0	2016-07-05	24.2
167	65	1	22.2063	163	59	2	#NULL!	0	0	0	1	0	0	0	0	0	0	0	0	0	0	0	1	1	0	0	0	0	0	1	0	1	1	12.8	10.2	42061	1	1	1	0	0	0	0	53.55	55.55	45.7667	0	2017-01-16	19.2667
168	82	1	21.5243	165	58.6	1	#NULL!	0	0	0	0	1	0	0	0	0	0	1	0	0	0	0	1	1	1	0	0	0	0	1	2	0	#NULL!	#NULL!	#NULL!	41820	#NULL!	#NULL!	#NULL!	#NULL!	#NULL!	#NULL!	#NULL!	44.5	#NULL!	26.3667	1	#NULL!	#NULL!
169	72	1	20.9042	168	59	1	25	1	0	0	1	0	0	0	0	0	0	0	0	0	0	0	1	1	0	0	0	0	0	0	0	0	#NULL!	#NULL!	#NULL!	42517	#NULL!	#NULL!	#NULL!	#NULL!	#NULL!	#NULL!	#NULL!	44.6	#NULL!	19.6	1	#NULL!	#NULL!
170	48	2	20.3428	152	47	0	#NULL!	0	0	0	1	0	1	0	0	0	0	0	0	0	0	0	1	1	0	0	0	0	0	0	0	0	#NULL!	#NULL!	#NULL!	40409	#NULL!	#NULL!	#NULL!	#NULL!	#NULL!	#NULL!	#NULL!	51.5	#NULL!	30.6	0	#NULL!	#NULL!
171	75	1	19.2526	178	61	0	#NULL!	1	0	0	0	1	0	0	1	0	0	0	0	0	0	0	0	1	0	0	0	0	0	0	0	0	#NULL!	#NULL!	#NULL!	41521	#NULL!	#NULL!	#NULL!	#NULL!	#NULL!	#NULL!	#NULL!	53.9	#NULL!	28.9667	0	#NULL!	#NULL!
172	82	1	19.2234	153	45	1	#NULL!	0	0	0	0	1	0	0	0	1	0	0	0	0	0	0	0	0	1	0	0	0	0	1	0	0	#NULL!	#NULL!	#NULL!	41709	#NULL!	#NULL!	#NULL!	#NULL!	#NULL!	#NULL!	#NULL!	35	#NULL!	2.7	1	#NULL!	#NULL!
173	52	2	20.1951	162	53	0	#NULL!	0	0	0	1	0	0	0	1	0	0	0	0	0	0	0	0	0	0	0	0	0	0	1	2	1	0	19	1.26667	39997	1	1	1	0	0	0	0	50.35	51.85	42.4667	0	2011-02-17	18.5333
174	79	2	13.4027	155	32.2	0	#NULL!	0	0	0	0	0	0	0	1	0	0	0	0	0	0	0	0	0	0	0	0	0	1	0	0	1	0	7.26667	1.3	41571	1	1	1	0	0	0	0	21.85	30.25	8.43333	0	2014-07-08	7.26667
175	77	2	18.9181	149	42	0	#NULL!	0	1	0	0	0	0	1	0	0	0	1	0	0	0	0	1	0	0	0	0	0	0	0	2	0	#NULL!	#NULL!	#NULL!	39370	#NULL!	#NULL!	#NULL!	#NULL!	#NULL!	#NULL!	#NULL!	44.5	#NULL!	133.7	0	#NULL!	#NULL!
176	70	2	23.7954	164	64	0	#NULL!	0	0	0	1	0	1	0	0	0	0	0	0	0	0	0	0	0	0	0	0	0	0	0	0	0	#NULL!	#NULL!	#NULL!	41156	#NULL!	#NULL!	#NULL!	#NULL!	#NULL!	#NULL!	#NULL!	46.55	#NULL!	75.9333	0	2013-02-16	0.4
177	84	2	18.7305	155	45	0	#NULL!	0	1	1	0	0	0	0	0	0	0	1	0	0	0	0	0	0	1	0	0	0	0	0	1	0	#NULL!	#NULL!	#NULL!	40500	#NULL!	#NULL!	#NULL!	#NULL!	#NULL!	#NULL!	#NULL!	55.2	#NULL!	88.8333	0	#NULL!	#NULL!
178	67	1	17.0562	166	47	2	40	0	0	0	1	1	0	0	0	0	0	0	0	0	0	0	0	0	1	0	0	0	1	1	0	1	0	18	13	40758	1	1	1	0	0	0	0	48.25	45.7	89.2	0	#NULL!	#NULL!
179	60	2	20.3254	157	50.1	0	#NULL!	0	0	0	1	0	0	1	0	0	0	0	0	0	0	0	0	0	0	0	0	0	0	1	0	1	#NULL!	13	1.8	40506	1	1	1	0	0	1	0	51	50.6	97.6	0	2012-02-28	13.5667
180	38	2	20.3125	160	52	0	#NULL!	1	0	0	0	0	0	0	0	0	0	0	0	0	0	0	0	0	0	0	1	0	0	0	0	1	0	12	2.63333	41834	1	1	1	1	0	0	0	47.8	51.6	53.3333	0	#NULL!	#NULL!
181	66	1	23.03	168	65	1	56	1	0	1	1	0	0	0	0	0	0	0	0	0	0	0	1	1	1	0	0	0	0	1	2	1	0	13	#NULL!	39343	1	1	1	0	0	0	0	51.65	63.05	89.4333	0	#NULL!	#NULL!
182	72	2	15.8383	145	33.3	0	#NULL!	1	1	1	0	0	0	0	1	0	0	0	0	0	0	0	1	1	0	0	0	1	0	0	0	1	#NULL!	6	9.73333	41096	1	1	1	0	0	0	0	47	48.85	21.8667	1	#NULL!	#NULL!
183	55	2	22.0317	158	55	3	#NULL!	0	0	0	0	0	1	0	1	0	0	0	0	0	0	0	1	1	0	0	0	0	0	0	0	1	0	14.1333	24.0667	41221	1	1	1	0	0	0	0	57.9	53.3	73.7667	0	2015-12-29	14.1333
184	55	1	20.9366	165	57	0	#NULL!	0	1	0	0	0	0	0	1	0	0	0	0	0	0	0	0	0	0	0	0	0	0	0	0	0	#NULL!	#NULL!	#NULL!	40707	#NULL!	#NULL!	#NULL!	#NULL!	#NULL!	#NULL!	#NULL!	52.25	#NULL!	85.3	0	#NULL!	#NULL!
185	66	2	24.6094	160	63	0	#NULL!	1	1	0	1	0	0	0	0	0	0	0	0	0	0	0	1	1	0	0	0	0	0	0	0	0	#NULL!	#NULL!	#NULL!	42514	#NULL!	#NULL!	#NULL!	#NULL!	#NULL!	#NULL!	#NULL!	50.1	#NULL!	23.1	0	#NULL!	#NULL!
186	62	2	19.7368	152	45.6	0	#NULL!	0	0	0	0	0	0	0	0	0	0	0	0	0	0	0	0	0	0	1	0	0	0	0	0	0	#NULL!	#NULL!	#NULL!	41844	#NULL!	#NULL!	#NULL!	#NULL!	#NULL!	#NULL!	#NULL!	51.85	#NULL!	49.1333	0	#NULL!	#NULL!
187	68	2	22.9936	165	62.6	0	#NULL!	0	1	0	0	0	0	0	0	0	0	0	0	0	0	0	0	1	1	0	1	0	0	0	0	0	#NULL!	#NULL!	#NULL!	40609	#NULL!	#NULL!	#NULL!	#NULL!	#NULL!	#NULL!	#NULL!	38.4	#NULL!	74.3	0	2017-01-18	0.233333
188	70	2	22.4459	147.6	48.9	0	#NULL!	0	0	0	1	0	0	1	0	0	0	0	0	0	0	0	0	0	0	0	0	0	0	0	0	0	#NULL!	#NULL!	#NULL!	42503	#NULL!	#NULL!	#NULL!	#NULL!	#NULL!	#NULL!	#NULL!	52	#NULL!	31.0333	0	#NULL!	#NULL!
189	81	1	22.6072	161	58.6	0	#NULL!	0	1	0	0	0	1	0	0	0	0	0	0	0	0	0	1	1	0	0	0	0	0	0	1	0	#NULL!	#NULL!	#NULL!	42501	#NULL!	#NULL!	#NULL!	#NULL!	#NULL!	#NULL!	#NULL!	48.85	#NULL!	31.1	0	#NULL!	#NULL!
190	70	2	24.7325	145	52	0	#NULL!	0	1	0	0	0	1	0	0	0	0	0	0	0	0	0	1	1	0	0	0	0	0	0	0	1	0	14.7333	2.73333	41495	1	1	1	0	0	0	0	47.75	47.75	64.6333	0	2015-01-15	53.6667
191	87	2	21.2589	152.9	49.7	0	#NULL!	0	0	0	0	0	0	0	1	0	0	1	0	0	0	0	0	0	0	0	0	0	0	0	0	1	#NULL!	2.1	32.1333	40247	1	1	1	0	0	0	0	45.45	42.65	103.833	0	2012-12-31	2.1
192	71	2	25.6312	153	60	0	#NULL!	0	1	1	0	0	0	0	0	0	0	0	0	0	0	0	0	0	0	0	0	0	0	0	0	0	#NULL!	#NULL!	#NULL!	41513	#NULL!	#NULL!	#NULL!	#NULL!	#NULL!	#NULL!	#NULL!	51.35	#NULL!	64.0333	0	#NULL!	#NULL!
193	72	2	19.1111	150	43	0	#NULL!	0	0	0	1	0	0	0	0	0	0	0	0	1	0	0	0	0	0	0	0	0	0	0	0	0	#NULL!	#NULL!	#NULL!	42975	#NULL!	#NULL!	#NULL!	#NULL!	#NULL!	#NULL!	#NULL!	51.6	#NULL!	13.6	0	#NULL!	#NULL!
194	67	2	20.5761	162	54	0	#NULL!	0	0	0	1	0	1	1	1	0	0	0	0	0	0	0	0	1	0	0	0	0	0	0	0	0	#NULL!	#NULL!	#NULL!	41513	#NULL!	#NULL!	#NULL!	#NULL!	#NULL!	#NULL!	#NULL!	51.8	#NULL!	59.3	0	#NULL!	#NULL!
195	77	1	22.5827	163	60	0	#NULL!	0	1	1	0	0	0	0	0	0	0	0	0	0	0	0	0	0	0	0	0	0	0	0	0	0	#NULL!	#NULL!	#NULL!	42031	#NULL!	#NULL!	#NULL!	#NULL!	#NULL!	#NULL!	#NULL!	62	#NULL!	46.7667	0	#NULL!	#NULL!
196	56	2	20.7031	160	53	0	#NULL!	0	0	0	1	0	0	1	1	0	0	0	0	0	0	0	1	1	0	0	1	0	0	1	0	1	0	25.2667	1.6	42104	1	1	1	0	0	1	0	56.6	55.6	40.1333	0	2017-06-24	25.2667
197	46	2	19.2188	160	49.2	0	#NULL!	0	0	0	0	0	0	0	1	0	0	0	0	0	0	0	1	1	0	0	0	0	0	0	0	0	#NULL!	#NULL!	#NULL!	42075	#NULL!	#NULL!	#NULL!	#NULL!	#NULL!	#NULL!	#NULL!	48.05	#NULL!	36.4	0	#NULL!	#NULL!
198	73	1	22.5414	168.5	64	0	#NULL!	0	1	0	0	0	0	1	0	0	0	1	1	0	0	0	0	1	0	0	0	0	0	0	0	0	#NULL!	#NULL!	#NULL!	41206	#NULL!	#NULL!	#NULL!	#NULL!	#NULL!	#NULL!	#NULL!	45.6	#NULL!	11.8333	0	#NULL!	#NULL!
199	78	2	23.7812	145	50	0	#NULL!	1	0	0	1	0	0	0	0	0	0	0	0	0	0	0	1	1	0	0	0	0	0	0	0	0	#NULL!	#NULL!	#NULL!	41870	#NULL!	#NULL!	#NULL!	#NULL!	#NULL!	#NULL!	#NULL!	51.25	#NULL!	52.1333	0	2014-09-08	0.666667
200	64	1	23.0982	175.2	70.9	1	20	1	1	0	1	1	0	0	0	0	0	0	0	0	0	1	1	1	0	0	0	0	0	0	0	1	1	36	27.2667	41198	1	1	0	0	0	0	0	52.4	57	74.5333	0	#NULL!	#NULL!
201	59	2	21.6311	158	54	0	#NULL!	0	0	0	1	0	1	0	0	0	0	0	0	0	0	0	1	1	0	0	0	0	0	0	0	0	#NULL!	#NULL!	#NULL!	42305	#NULL!	#NULL!	#NULL!	#NULL!	#NULL!	#NULL!	#NULL!	53.7	#NULL!	37.6333	0	#NULL!	#NULL!
202	35	2	24.2188	160	62	0	#NULL!	0	0	0	1	0	0	1	0	0	0	0	0	0	0	0	1	1	0	0	0	0	0	0	0	1	1	40.7667	3.46667	39739	1	1	1	0	0	0	0	55.45	#NULL!	123.167	0	2012-06-06	40.7667
203	84	2	15.1111	150	34	0	#NULL!	0	1	0	0	0	0	0	0	0	0	0	0	0	0	0	1	0	0	0	0	0	0	1	0	1	0	12	1.16667	41806	1	1	1	0	0	0	0	41.95	38.2	11.1	0	2015-08-15	13
204	45	2	21.2844	157.8	53	0	#NULL!	0	0	0	0	0	0	0	1	0	0	0	0	0	0	0	0	0	0	0	0	0	0	0	0	0	#NULL!	#NULL!	#NULL!	42268	#NULL!	#NULL!	#NULL!	#NULL!	#NULL!	#NULL!	#NULL!	58.25	#NULL!	34.8	0	#NULL!	#NULL!
205	76	1	17.0068	168	48	1	20	1	1	1	0	0	0	0	1	0	0	0	0	0	0	0	1	1	0	0	0	0	0	0	0	0	#NULL!	#NULL!	#NULL!	41822	#NULL!	#NULL!	#NULL!	#NULL!	#NULL!	#NULL!	#NULL!	44.35	#NULL!	53.7333	0	#NULL!	#NULL!
206	73	1	15.4652	178	49	0	#NULL!	0	0	0	0	0	0	0	0	0	0	1	0	0	0	0	0	0	1	0	0	0	0	0	0	1	0	15.5	#NULL!	40560	1	1	1	0	0	0	0	53.95	44.7	95.8	0	#NULL!	#NULL!
207	55	2	26.0789	163.6	69.8	0	#NULL!	0	1	0	0	0	0	0	0	0	0	0	0	0	0	1	0	1	0	0	0	0	0	0	0	0	#NULL!	#NULL!	#NULL!	42107	#NULL!	#NULL!	#NULL!	#NULL!	#NULL!	#NULL!	#NULL!	51.1	#NULL!	44.2333	0	#NULL!	#NULL!
208	60	1	16.427	176.2	51	0	#NULL!	0	0	0	1	0	0	0	1	0	1	0	0	0	0	1	0	0	0	0	0	0	0	0	0	1	0	13.0333	1.63333	42135	1	1	1	0	0	0	0	47.15	46.3	43.3	0	2016-07-24	13.0333
209	46	2	15.5556	150	35	0	#NULL!	1	0	0	1	1	1	0	0	0	0	0	0	0	0	1	1	1	1	0	0	1	0	0	0	1	0	15	#NULL!	39816	1	1	1	0	0	1	0	39.1	39	110.933	0	#NULL!	#NULL!
210	72	1	23.1985	169.5	66.65	1	30	0	0	1	0	0	0	0	0	0	0	0	0	0	0	0	0	0	0	0	0	0	0	0	0	0	#NULL!	#NULL!	#NULL!	42255	#NULL!	#NULL!	#NULL!	#NULL!	#NULL!	#NULL!	#NULL!	51.35	#NULL!	39.3	0	#NULL!	#NULL!
211	80	1	20.2395	154	48	1	4	0	1	1	1	0	0	1	0	0	0	1	0	0	0	0	1	1	0	0	0	0	0	0	0	0	#NULL!	#NULL!	#NULL!	40165	#NULL!	#NULL!	#NULL!	#NULL!	#NULL!	#NULL!	#NULL!	51.75	#NULL!	84.4	0	#NULL!	#NULL!
212	72	1	19.052	162	50	1	30	1	0	0	0	1	1	0	0	0	0	0	0	0	0	0	1	1	0	0	0	0	0	0	0	1	1	26	0	40918	1	1	1	0	0	1	0	46	52.35	83.8667	0	#NULL!	#NULL!
213	80	1	18.7197	170	54.1	1	#NULL!	1	1	0	0	0	0	0	0	0	0	0	0	0	0	0	0	0	0	0	0	0	0	0	0	0	#NULL!	#NULL!	#NULL!	41485	#NULL!	#NULL!	#NULL!	#NULL!	#NULL!	#NULL!	#NULL!	45.75	#NULL!	24.1333	1	#NULL!	#NULL!
214	72	2	23.0112	156	56	0	#NULL!	0	0	0	0	0	0	0	0	0	0	0	0	0	0	0	0	0	0	0	0	0	0	0	0	0	#NULL!	#NULL!	#NULL!	42572	#NULL!	#NULL!	#NULL!	#NULL!	#NULL!	#NULL!	#NULL!	52.95	#NULL!	28.7333	0	#NULL!	#NULL!
215	78	1	21.4305	172	63.4	1	100	0	1	1	0	1	1	0	1	0	0	0	0	0	0	0	0	0	1	0	0	0	0	0	0	0	#NULL!	#NULL!	#NULL!	42003	#NULL!	#NULL!	#NULL!	#NULL!	#NULL!	#NULL!	#NULL!	48.2	#NULL!	45.4667	1	#NULL!	#NULL!
216	60	1	25.1559	168	71	0	#NULL!	0	0	0	1	1	1	0	0	0	0	0	0	0	0	0	1	1	0	0	0	0	0	0	0	0	#NULL!	#NULL!	#NULL!	42012	#NULL!	#NULL!	#NULL!	#NULL!	#NULL!	#NULL!	#NULL!	57.25	#NULL!	43.6333	0	2015-01-21	0.2
217	69	1	14.5087	165	39.5	1	#NULL!	1	0	0	1	1	0	1	0	0	0	0	0	0	0	0	1	0	0	0	0	0	0	1	3	1	0	18	#NULL!	39331	1	1	1	0	0	0	0	59.1	59.1	111.967	1	#NULL!	#NULL!
218	80	2	25.7778	150	58	0	#NULL!	0	0	0	0	0	0	0	0	1	0	0	0	0	0	0	0	0	0	0	0	0	0	0	0	0	#NULL!	#NULL!	#NULL!	41317	#NULL!	#NULL!	#NULL!	#NULL!	#NULL!	#NULL!	#NULL!	47.95	#NULL!	70.5667	0	#NULL!	#NULL!
219	56	2	22.2063	163	59	0	#NULL!	0	0	0	1	0	0	1	1	0	0	0	0	0	0	0	0	0	0	0	0	0	0	0	0	0	#NULL!	#NULL!	#NULL!	41549	#NULL!	#NULL!	#NULL!	#NULL!	#NULL!	#NULL!	#NULL!	49.85	#NULL!	62.8333	0	#NULL!	#NULL!
220	77	2	19.3821	159	49	0	#NULL!	0	0	0	1	0	0	1	0	0	0	0	0	0	0	0	0	0	0	1	0	0	0	0	0	0	#NULL!	#NULL!	#NULL!	41661	#NULL!	#NULL!	#NULL!	#NULL!	#NULL!	#NULL!	#NULL!	51.5	#NULL!	59.1	0	#NULL!	#NULL!
221	82	1	18.0503	165.6	49.5	1	20	1	0	0	0	0	0	0	0	0	0	1	0	0	0	0	0	0	0	0	0	0	0	0	0	0	#NULL!	#NULL!	#NULL!	41029	#NULL!	#NULL!	#NULL!	#NULL!	#NULL!	#NULL!	#NULL!	43.65	#NULL!	3.53333	0	#NULL!	#NULL!
222	70	2	20.3954	155	49	0	#NULL!	0	0	0	0	0	0	0	1	0	0	0	0	0	0	0	0	0	0	0	0	0	0	0	0	0	#NULL!	#NULL!	#NULL!	40557	#NULL!	#NULL!	#NULL!	#NULL!	#NULL!	#NULL!	#NULL!	38.9	#NULL!	91.2667	0	#NULL!	#NULL!
223	72	1	20.6575	169	59	1	#NULL!	0	1	1	0	0	0	0	0	0	0	1	1	0	0	0	0	0	0	1	0	0	0	0	0	1	0	18	13.8333	41127	1	1	1	0	0	0	0	46.1	48.55	72.6333	0	#NULL!	#NULL!
224	63	2	18.6667	150	42	0	#NULL!	1	0	0	1	0	0	1	0	0	0	0	0	0	0	0	1	1	0	1	0	0	0	0	0	1	#NULL!	16	4.06667	39642	0	0	0	0	0	1	1	43.8	49.55	73.0667	0	2010-03-19	#NULL!
225	42	2	18.1449	166	50	0	#NULL!	0	0	0	1	0	0	0	1	0	0	0	0	0	0	0	1	1	0	0	1	0	0	0	0	0	#NULL!	#NULL!	#NULL!	40792	#NULL!	#NULL!	#NULL!	#NULL!	#NULL!	#NULL!	#NULL!	46.35	#NULL!	88.0667	0	#NULL!	#NULL!
226	62	1	22.719	157	56	1	45	1	0	0	0	1	0	0	1	0	0	0	0	0	0	0	1	1	0	0	0	0	0	0	0	1	0	14	43.9333	40833	1	1	1	0	0	1	0	49.45	46.85	86.7	0	2016-08-29	15.3333
227	49	2	19.2234	153	45	0	#NULL!	0	0	0	1	0	0	1	0	0	0	0	0	0	1	0	1	0	0	1	0	0	0	0	0	1	0	17	34.6	40021	1	1	1	0	0	0	0	61.25	#NULL!	113.767	0	2013-11-06	17.5
228	65	1	20.0796	167	56	1	10	1	1	0	0	0	0	0	0	0	0	0	1	0	0	0	0	0	0	0	1	0	0	0	0	0	#NULL!	#NULL!	#NULL!	40705	#NULL!	#NULL!	#NULL!	#NULL!	#NULL!	#NULL!	#NULL!	37.45	#NULL!	90.9667	0	#NULL!	#NULL!
229	53	1	25.4325	170	73.5	1	30	1	1	0	1	1	1	0	0	0	0	1	0	0	0	0	1	1	1	0	0	0	0	1	3	1	1	27	3.1	39148	1	1	1	0	0	1	0	54.05	50.95	138.433	0	#NULL!	#NULL!
230	56	2	22.4059	165	61	0	#NULL!	0	0	0	1	0	0	0	1	0	0	0	0	0	0	0	0	0	0	1	0	0	0	1	#NULL!	1	0	26.3333	0.966667	42264	1	1	1	0	0	0	0	61.95	50.7	33.8	0	2017-12-14	26.3333
231	83	1	24.4646	163	65	1	20	0	1	1	0	1	1	0	0	0	0	0	0	0	0	0	0	0	1	0	0	0	0	0	1	1	0	1.4	0.466667	41948	1	1	1	0	0	0	0	50.7	50.7	48.5667	0	2014-12-31	1.4
232	80	2	20.9566	156	51	0	#NULL!	0	0	0	1	0	0	1	0	0	0	0	0	0	0	0	1	1	0	0	0	0	1	0	0	0	#NULL!	#NULL!	#NULL!	42066	#NULL!	#NULL!	#NULL!	#NULL!	#NULL!	#NULL!	#NULL!	48.4	#NULL!	44.6	0	#NULL!	#NULL!
233	60	2	16.4446	154	39	0	#NULL!	1	0	0	1	0	0	0	0	0	0	1	0	0	0	0	0	1	0	1	0	0	0	0	0	1	1	46	2.43333	41096	1	1	1	0	0	0	0	50.8	55.05	77.9333	0	#NULL!	#NULL!
234	68	1	22.921	176	71	1	50	1	1	1	0	1	0	0	1	0	1	0	0	0	0	0	0	0	0	0	0	0	0	0	3	1	1	42	0.333333	40949	1	1	1	0	0	0	0	30.3	38.1	82.8333	0	2015-08-21	42.6
235	62	2	34.5662	160.1	88.6	0	#NULL!	0	1	1	0	0	0	0	0	0	0	0	0	1	0	0	1	1	0	0	0	0	0	0	0	0	#NULL!	#NULL!	#NULL!	40229	#NULL!	#NULL!	#NULL!	#NULL!	#NULL!	#NULL!	#NULL!	52	#NULL!	101.933	0	#NULL!	#NULL!
236	62	2	19.9154	154.6	47.6	0	#NULL!	0	1	0	0	0	0	0	0	0	0	0	1	1	0	0	0	0	0	0	0	0	0	0	0	1	0	11	40.8	41948	1	1	1	0	0	0	0	45.5	44.9	49.5333	0	#NULL!	#NULL!
237	60	2	20.7031	160	53	0	#NULL!	1	0	0	1	0	0	0	0	0	0	0	0	0	0	0	0	0	0	0	0	0	0	0	0	0	#NULL!	#NULL!	#NULL!	43042	#NULL!	#NULL!	#NULL!	#NULL!	#NULL!	#NULL!	#NULL!	55.95	#NULL!	10.6333	0	#NULL!	#NULL!
238	77	2	19.3333	150	43.5	1	#NULL!	1	1	1	0	1	0	0	1	0	0	0	0	1	0	0	1	1	0	0	0	0	0	0	0	0	#NULL!	#NULL!	#NULL!	42682	#NULL!	#NULL!	#NULL!	#NULL!	#NULL!	#NULL!	#NULL!	34.5	#NULL!	8.13333	1	#NULL!	#NULL!
239	71	1	18.75	160	48	1	8	0	1	0	0	0	0	0	0	0	0	0	0	0	0	0	0	0	0	0	0	0	0	0	0	0	#NULL!	#NULL!	#NULL!	40744	#NULL!	#NULL!	#NULL!	#NULL!	#NULL!	#NULL!	#NULL!	48.55	#NULL!	89.6667	0	#NULL!	#NULL!
240	39	2	21.0938	160	54	3	#NULL!	0	0	0	1	0	0	1	0	0	0	0	0	0	0	0	0	0	0	1	0	0	0	0	0	1	0	15.8667	20.8	42221	1	1	1	0	0	0	0	52.1	49.5	36.6667	0	2018-08-09	13.5
241	61	2	19.2234	153	45	0	#NULL!	0	0	0	0	0	0	0	1	0	0	0	0	0	0	0	0	0	0	0	0	0	0	0	0	0	#NULL!	#NULL!	#NULL!	42859	#NULL!	#NULL!	#NULL!	#NULL!	#NULL!	#NULL!	#NULL!	58.65	#NULL!	19.1667	0	#NULL!	#NULL!
242	56	2	19.2277	158	48	0	#NULL!	0	0	0	1	0	0	1	0	0	0	0	0	1	0	0	0	0	0	1	0	0	0	0	0	0	#NULL!	#NULL!	#NULL!	42145	#NULL!	#NULL!	#NULL!	#NULL!	#NULL!	#NULL!	#NULL!	53.35	#NULL!	36.3	0	#NULL!	#NULL!
243	70	1	17.5697	167	49	0	#NULL!	0	0	0	1	0	0	0	0	0	0	1	0	0	0	0	1	1	0	0	0	1	0	0	0	0	#NULL!	9.3	2.8	42985	#NULL!	#NULL!	#NULL!	#NULL!	#NULL!	#NULL!	#NULL!	44.8	#NULL!	12.1	0	2018-09-05	9.3
244	67	1	22.9591	163	61	1	20	1	1	0	0	0	0	0	1	0	0	0	0	0	0	1	0	0	0	0	0	0	0	0	1	0	#NULL!	#NULL!	#NULL!	40695	#NULL!	#NULL!	#NULL!	#NULL!	#NULL!	#NULL!	#NULL!	49.2	#NULL!	52	0	#NULL!	#NULL!
245	84	2	13.5418	153	31.7	0	#NULL!	0	1	0	0	0	0	0	0	0	0	0	0	0	0	0	0	1	0	1	0	0	0	0	0	0	#NULL!	#NULL!	#NULL!	41661	#NULL!	#NULL!	#NULL!	#NULL!	#NULL!	#NULL!	#NULL!	48.45	#NULL!	5.8	0	#NULL!	#NULL!
246	68	1	18.6453	167	52	0	#NULL!	0	1	0	1	0	0	0	0	0	0	0	0	0	0	0	1	0	0	0	0	0	0	0	0	1	#NULL!	54	0.7	40886	0	1	0	1	0	0	1	48.35	#NULL!	79.3	0	2016-06-06	#NULL!
247	73	1	15.4056	169	44	1	33	0	0	0	0	0	0	0	0	1	0	0	0	0	0	0	1	1	0	0	0	0	0	0	0	0	#NULL!	#NULL!	#NULL!	40505	#NULL!	#NULL!	#NULL!	#NULL!	#NULL!	#NULL!	#NULL!	44.7	#NULL!	4.46667	1	#NULL!	#NULL!
248	75	1	17.3134	163	46	0	#NULL!	1	0	0	1	1	0	0	1	0	0	0	0	0	0	0	0	1	0	0	0	0	0	1	1	0	#NULL!	#NULL!	#NULL!	42625	#NULL!	#NULL!	#NULL!	#NULL!	#NULL!	#NULL!	#NULL!	41.25	#NULL!	24.5	0	#NULL!	#NULL!
249	86	1	19.7739	149	43.9	0	#NULL!	0	1	0	0	0	0	0	0	0	0	0	0	0	0	0	0	0	0	0	0	0	0	0	0	0	#NULL!	#NULL!	#NULL!	42228	#NULL!	#NULL!	#NULL!	#NULL!	#NULL!	#NULL!	#NULL!	53.05	#NULL!	17.2667	0	#NULL!	#NULL!
250	53	2	23.0112	156	56	0	#NULL!	0	0	0	1	0	1	0	0	0	0	0	0	0	0	0	1	1	0	0	0	0	0	0	#NULL!	1	#NULL!	6	2.26667	41458	1	1	1	1	0	0	0	48.1	47.3	65.8667	0	#NULL!	#NULL!
251	80	2	25.5282	154.2	60.7	0	#NULL!	0	0	0	0	0	0	0	0	0	0	0	0	0	0	0	1	1	0	0	0	0	0	0	0	0	#NULL!	#NULL!	#NULL!	41252	#NULL!	#NULL!	#NULL!	#NULL!	#NULL!	#NULL!	#NULL!	48.1	#NULL!	72.7333	0	2012-12-20	0.333333
252	70	2	28.0689	151	64	0	#NULL!	0	1	0	0	0	0	0	0	0	0	0	0	0	0	0	1	1	0	0	0	0	0	0	0	1	0	16	9.83333	41274	1	1	1	0	0	0	0	46.8	49.1	72	0	#NULL!	#NULL!
253	81	1	16.9796	175	52	1	#NULL!	1	0	0	0	1	0	0	1	0	0	0	0	0	0	0	0	1	0	1	0	0	1	0	0	1	#NULL!	14	4.93333	41024	1	1	1	0	0	0	0	42.15	48.75	54.1	0	2012-11-05	1.53333
254	67	2	21.0828	154	50	0	#NULL!	0	1	0	0	0	0	0	1	0	0	0	0	0	0	0	1	1	0	0	0	0	0	0	0	1	0	1.46667	50.2333	40637	1	1	1	0	0	0	0	53.1	52.8	84.5333	0	2015-07-03	1.46667
255	69	1	21.7738	166	60	1	40	1	1	1	0	1	0	0	0	0	0	1	1	0	0	0	0	0	0	0	0	0	0	0	0	1	#NULL!	20	2.56667	41422	1	1	1	0	0	0	0	48.15	53.1	67.0667	0	2015-04-13	20.2667
256	77	1	13.1732	166	36.3	1	30	0	0	0	1	0	0	0	1	0	0	0	0	0	0	0	0	0	0	1	0	0	1	0	0	1	0	30.6	8.56667	42159	1	1	1	0	0	0	0	52.8	53.1	42.5	0	2018-08-22	30.6
257	61	2	19.8347	165	54	0	#NULL!	0	1	0	0	0	0	0	0	0	0	0	0	0	0	0	0	0	0	0	0	0	0	1	0	1	1	20.5	0	42718	1	1	1	0	0	0	0	58.05	60.2	19.7667	0	#NULL!	#NULL!
258	55	2	19.9219	160	51	0	#NULL!	1	0	0	0	0	0	1	0	1	0	0	0	0	0	0	0	1	0	0	0	0	0	0	0	0	#NULL!	#NULL!	#NULL!	42457	#NULL!	#NULL!	#NULL!	#NULL!	#NULL!	#NULL!	#NULL!	56.05	#NULL!	32.5667	0	#NULL!	#NULL!
259	83	1	16.8475	156	41	0	#NULL!	1	1	0	1	0	0	0	0	0	0	0	0	0	0	0	1	1	0	0	0	0	0	0	#NULL!	0	#NULL!	#NULL!	#NULL!	42814	#NULL!	#NULL!	#NULL!	#NULL!	#NULL!	#NULL!	#NULL!	54.55	#NULL!	20.6667	0	#NULL!	#NULL!
260	61	2	17.9688	160	46	3	#NULL!	0	0	0	1	0	0	0	0	0	0	0	0	0	0	0	0	0	0	0	1	0	0	0	0	0	#NULL!	#NULL!	#NULL!	42809	#NULL!	#NULL!	#NULL!	#NULL!	#NULL!	#NULL!	#NULL!	50.85	#NULL!	20.8333	0	2016-06-03	0.0666667
261	56	2	24.8358	158	62	0	#NULL!	1	0	0	1	0	0	0	0	0	0	0	0	0	0	0	1	1	0	1	0	0	0	1	0	1	#NULL!	21	0.6	40308	1	1	1	0	0	0	0	57.4	57.4	88.8	0	2012-03-12	21.8
262	61	2	19.9792	155	48	1	30	1	0	1	0	0	0	0	0	1	0	0	0	0	0	1	0	1	0	0	0	0	0	1	0	1	#NULL!	8.16667	0.933333	41382	1	0	1	0	0	1	0	51.3	55.7	68.4	0	2014-01-16	8.16667
263	78	2	17.7778	150	40	0	#NULL!	0	0	0	1	0	0	0	0	0	0	0	0	0	0	0	0	0	0	1	0	0	0	0	0	1	0	12.1	51.5	41495	1	1	1	0	0	0	0	57.75	50.55	64.6333	0	#NULL!	#NULL!
264	81	1	14.7054	171	43	0	#NULL!	1	0	0	0	0	0	0	0	0	0	0	0	0	0	0	0	1	0	0	0	0	0	0	0	1	1	18	7.63333	42104	1	1	1	0	0	0	0	49.75	#NULL!	41.6333	0	#NULL!	#NULL!
265	58	2	17.7068	148.6	39.1	0	#NULL!	1	0	0	1	0	0	0	0	0	0	0	0	0	0	0	1	1	0	0	1	0	0	0	0	0	#NULL!	#NULL!	#NULL!	42491	#NULL!	#NULL!	#NULL!	#NULL!	#NULL!	#NULL!	#NULL!	45.65	#NULL!	24.8333	0	#NULL!	#NULL!
266	76	1	18.3655	165	50	0	#NULL!	0	1	0	0	0	0	0	0	0	0	0	0	0	0	0	1	0	0	0	0	0	0	0	0	1	0	6	33.8333	42243	1	1	1	0	0	0	0	48.45	47.25	38.3333	0	#NULL!	#NULL!
267	67	2	16.6659	151	38	0	#NULL!	1	0	0	1	1	0	1	0	0	0	0	0	0	0	0	1	1	0	0	0	0	0	0	0	0	#NULL!	#NULL!	#NULL!	41092	#NULL!	#NULL!	#NULL!	#NULL!	#NULL!	#NULL!	#NULL!	47.6	#NULL!	78.0667	0	2016-10-04	0.433333
268	76	1	26.2596	169	75	1	45	1	1	1	1	0	0	0	1	0	0	0	0	0	0	0	0	1	0	0	0	0	0	0	0	0	#NULL!	#NULL!	#NULL!	41766	#NULL!	#NULL!	#NULL!	#NULL!	#NULL!	#NULL!	#NULL!	54.6	#NULL!	55.6	0	#NULL!	#NULL!
269	79	1	21.6311	158	54	1	2.5	1	0	0	0	0	0	0	1	0	0	0	0	0	0	0	0	0	0	1	0	0	0	1	2	1	1	34	3.26667	42244	1	1	0	0	0	0	0	51.1	48.7	37.7	0	#NULL!	#NULL!
270	62	1	25.1486	162	66	2	#NULL!	1	0	0	1	1	0	1	0	0	0	0	0	0	0	0	0	0	0	0	0	0	0	1	0	1	1	21	1.86667	39820	1	1	1	0	0	0	0	57.35	57.35	64.9333	0	#NULL!	#NULL!
271	60	1	15.9439	168	45	0	#NULL!	1	0	0	1	1	0	1	0	0	0	0	0	0	0	0	0	0	0	0	0	0	0	1	0	1	1	18	#NULL!	39567	1	1	1	0	0	0	0	41.9	41.9	68.6667	1	#NULL!	#NULL!
272	56	2	23.1247	157	57	0	#NULL!	0	0	0	1	0	0	1	0	0	0	0	0	0	0	0	1	1	0	0	0	0	0	0	1	1	1	12.4333	2.53333	42425	1	1	1	0	0	0	0	52.25	52.25	14.2	0	2017-05-19	12.4333
273	44	2	15.9698	163.9	42.9	0	#NULL!	1	0	0	1	0	0	0	0	0	0	0	0	0	0	0	0	0	0	0	1	0	0	1	0	1	1	29	49.4	40983	1	1	1	0	0	0	0	38.95	69.45	81.7	0	2018-10-29	31.2333
274	60	2	19.313	156	47	0	#NULL!	1	0	0	1	0	0	1	0	0	0	0	0	0	0	0	0	1	0	1	0	0	0	0	0	1	0	4	1.4	40077	1	1	1	0	0	0	0	54.4	56.15	111.9	0	#NULL!	#NULL!
275	82	2	14.7929	156	36	0	#NULL!	0	0	0	1	0	0	0	0	0	0	0	0	0	0	0	1	0	0	1	1	0	0	1	0	0	#NULL!	#NULL!	#NULL!	42048	#NULL!	#NULL!	#NULL!	#NULL!	#NULL!	#NULL!	#NULL!	43.3	#NULL!	35.8667	0	#NULL!	#NULL!
276	57	1	20.5693	165	56	0	#NULL!	0	0	1	0	0	0	0	0	0	0	0	0	0	0	1	1	1	0	0	0	0	0	0	4	0	#NULL!	#NULL!	#NULL!	41690	#NULL!	#NULL!	#NULL!	#NULL!	#NULL!	#NULL!	#NULL!	37	#NULL!	56.1667	0	#NULL!	#NULL!
277	72	1	15.6046	166	43	0	#NULL!	1	0	0	0	0	0	0	0	0	0	0	0	0	0	0	1	1	0	0	0	0	0	1	0	1	#NULL!	11.5	1.3	41613	1	1	1	0	0	0	0	41.65	44.2	28.4	0	2014-01-06	#NULL!
278	56	1	22.6348	170.5	65.8	0	#NULL!	1	0	1	1	0	0	1	0	0	0	0	0	0	0	1	1	0	0	0	0	0	0	0	0	1	1	0.5	38.9	40123	1	1	1	0	0	0	0	39.25	35.1	110.367	0	#NULL!	#NULL!
279	56	2	20.1348	156	49	0	#NULL!	0	0	0	1	0	0	0	1	0	0	0	0	0	0	0	0	0	0	0	0	0	0	1	0	0	#NULL!	#NULL!	#NULL!	40530	#NULL!	#NULL!	#NULL!	#NULL!	#NULL!	#NULL!	#NULL!	44.65	#NULL!	74.1	0	#NULL!	#NULL!
280	54	2	17.1029	164	46	0	#NULL!	1	0	0	1	0	0	0	0	1	0	0	0	0	0	0	0	0	0	0	0	0	0	0	0	0	#NULL!	#NULL!	#NULL!	40357	#NULL!	#NULL!	#NULL!	#NULL!	#NULL!	#NULL!	#NULL!	47.4	#NULL!	97.8667	0	#NULL!	#NULL!
281	80	1	21.3333	150	48	0	#NULL!	1	1	0	0	0	0	0	0	0	0	0	0	0	0	0	0	1	0	0	0	0	1	1	3	1	1	29.0333	0.1	42268	1	1	1	0	0	0	0	51.85	51.85	38.8667	0	2018-02-11	29.0333
282	58	1	21.1463	178	67	1	#NULL!	1	0	0	1	0	0	0	0	0	0	0	0	0	0	0	0	0	0	0	0	0	0	0	#NULL!	0	#NULL!	#NULL!	#NULL!	41372	#NULL!	#NULL!	#NULL!	#NULL!	#NULL!	#NULL!	#NULL!	48.8	#NULL!	44.1333	0	#NULL!	#NULL!
283	83	2	24	150	54	0	#NULL!	0	0	0	0	0	0	0	0	0	0	1	0	0	0	0	0	0	0	0	0	0	0	0	0	0	#NULL!	#NULL!	#NULL!	41121	#NULL!	#NULL!	#NULL!	#NULL!	#NULL!	#NULL!	#NULL!	49.75	#NULL!	49.9667	1	#NULL!	#NULL!
284	71	2	21.5139	167	60	0	#NULL!	1	1	1	1	0	0	0	0	0	0	0	0	1	0	0	1	0	0	0	0	0	0	0	1	0	#NULL!	#NULL!	#NULL!	40149	#NULL!	#NULL!	#NULL!	#NULL!	#NULL!	#NULL!	#NULL!	43.95	#NULL!	51.6667	1	#NULL!	#NULL!
285	54	2	20.8325	161	54	0	#NULL!	0	0	0	0	0	0	0	1	0	0	0	0	0	0	0	1	1	0	0	0	0	0	1	0	0	#NULL!	#NULL!	#NULL!	41876	#NULL!	#NULL!	#NULL!	#NULL!	#NULL!	#NULL!	#NULL!	56.35	#NULL!	1.43333	0	#NULL!	#NULL!
286	68	1	18.1517	172	53.7	0	#NULL!	1	0	1	0	0	0	0	0	0	0	1	0	0	0	0	0	0	0	1	0	0	0	0	0	0	#NULL!	#NULL!	#NULL!	41502	#NULL!	#NULL!	#NULL!	#NULL!	#NULL!	#NULL!	#NULL!	48.6	#NULL!	61.7333	0	2014-05-13	1.36667
287	64	2	24.6097	165	67	0	#NULL!	0	0	0	1	0	0	0	0	0	0	0	0	0	0	0	1	1	0	0	0	0	0	0	0	1	0	15	15.2	40787	1	1	1	0	0	0	0	51.7	48.75	80.9333	0	2014-02-28	15.1667
288	87	1	29.1183	167.3	81.5	2	#NULL!	1	1	0	1	0	0	0	0	0	0	0	1	0	0	0	1	1	0	0	1	0	0	0	0	0	#NULL!	#NULL!	#NULL!	42742	#NULL!	#NULL!	#NULL!	#NULL!	#NULL!	#NULL!	#NULL!	45.45	#NULL!	23.0667	0	2018-06-18	5.5
289	60	2	23.7553	153.4	55.9	0	#NULL!	0	0	0	1	0	0	0	0	0	0	0	0	0	0	0	0	0	0	1	0	0	0	0	0	1	0	14.9333	2.2	40564	1	1	1	0	0	0	0	52.8	#NULL!	23.2	0	2012-06-18	14.9333
290	70	2	20	150	45	0	#NULL!	0	0	0	1	0	0	1	0	1	0	0	0	0	0	0	0	0	0	0	0	0	0	0	0	0	#NULL!	#NULL!	#NULL!	39121	#NULL!	#NULL!	#NULL!	#NULL!	#NULL!	#NULL!	#NULL!	50.8	#NULL!	80.0333	0	2011-09-04	0.433333
291	61	1	21.2031	171	62	1	#NULL!	0	1	1	0	0	0	0	1	0	0	0	0	0	0	1	1	1	0	0	0	0	0	0	0	0	#NULL!	#NULL!	#NULL!	42092	#NULL!	#NULL!	#NULL!	#NULL!	#NULL!	#NULL!	#NULL!	46.3	#NULL!	44.7333	0	2016-04-06	0.2
292	56	2	14.8213	158	37	0	#NULL!	1	0	0	1	0	0	0	0	0	0	0	0	0	0	0	1	1	0	1	0	0	0	1	0	1	#NULL!	4.9	4.3	39971	1	1	1	0	0	0	0	49	58.05	67.6	0	2013-07-19	4.9
293	55	2	22.4078	161.3	58.3	0	#NULL!	1	0	0	1	0	0	1	0	0	0	0	0	0	0	0	1	1	0	1	0	0	0	0	0	1	0	18	#NULL!	39909	1	1	1	0	0	0	0	61.4	58.6	91	0	2007-06-02	18.2333
294	69	2	23.4236	164	63	0	#NULL!	0	0	0	1	0	0	0	1	0	0	0	0	0	0	0	0	0	0	0	0	0	0	0	0	0	#NULL!	#NULL!	#NULL!	42364	#NULL!	#NULL!	#NULL!	#NULL!	#NULL!	#NULL!	#NULL!	28.4	#NULL!	35.6667	1	2016-06-01	4.63333
295	70	2	29.6766	141	59	1	20	0	1	0	0	0	0	0	0	1	0	0	0	0	0	0	0	1	0	1	0	1	0	1	0	0	#NULL!	#NULL!	#NULL!	40087	#NULL!	#NULL!	#NULL!	#NULL!	#NULL!	#NULL!	#NULL!	46.4	#NULL!	1.66667	0	#NULL!	#NULL!
296	49	2	20.9572	162	55	0	#NULL!	0	0	0	1	0	0	1	0	0	0	0	0	0	0	0	1	0	0	0	0	0	0	0	1	1	1	24.4333	17	39829	1	1	1	0	0	0	0	51.3	49	98	0	2012-06-12	24.4333
297	69	1	24.968	179	80	1	#NULL!	0	1	0	0	0	0	0	1	0	0	0	0	0	0	0	0	0	0	0	0	0	0	0	#NULL!	0	#NULL!	#NULL!	#NULL!	41402	#NULL!	#NULL!	#NULL!	#NULL!	#NULL!	#NULL!	#NULL!	56.1	#NULL!	57.2333	0	#NULL!	#NULL!
298	76	1	18.9069	169	54	1	12.5	0	0	0	0	0	0	0	0	0	0	0	0	0	0	0	0	0	0	1	0	0	0	0	0	0	#NULL!	10.5667	0.533333	42212	#NULL!	#NULL!	#NULL!	#NULL!	#NULL!	#NULL!	#NULL!	46.05	#NULL!	39.4333	0	2016-06-24	10.5667
299	72	2	14.7929	156	36	0	#NULL!	1	0	1	1	0	0	1	0	0	0	0	0	0	0	0	0	1	1	0	0	0	0	0	2	1	0	1	0.3	40190	1	1	1	0	1	0	0	36.3	34.25	1.43333	0	#NULL!	#NULL!
300	54	2	18.1883	153.4	42.8	1	#NULL!	0	0	0	1	0	0	0	0	0	0	0	0	0	0	0	1	1	0	0	0	0	0	1	0	0	#NULL!	#NULL!	#NULL!	41141	#NULL!	#NULL!	#NULL!	#NULL!	#NULL!	#NULL!	#NULL!	45.2	#NULL!	72.1	0	#NULL!	#NULL!
301	64	1	22.7583	169	65	1	20	0	1	1	0	0	0	0	0	0	0	1	0	0	0	0	0	0	0	0	0	0	0	0	0	1	#NULL!	6.33333	11.6667	42970	1	1	1	0	0	0	0	56.6	51.3	13.4667	0	2019-02-14	6.33333
302	69	2	21.7227	156.2	53	0	#NULL!	0	0	0	1	0	1	0	0	0	0	0	0	0	0	0	1	1	0	0	0	0	0	0	0	0	#NULL!	#NULL!	#NULL!	42695	#NULL!	#NULL!	#NULL!	#NULL!	#NULL!	#NULL!	#NULL!	45.35	#NULL!	24.6333	0	#NULL!	#NULL!
303	75	2	18.662	157	46	0	#NULL!	1	0	0	0	0	0	0	0	0	0	0	0	0	0	0	1	1	0	0	0	0	0	0	0	0	#NULL!	#NULL!	#NULL!	42123	#NULL!	#NULL!	#NULL!	#NULL!	#NULL!	#NULL!	#NULL!	46.6	#NULL!	29.8333	0	2015-11-03	0.433333
304	53	2	18.902	156	46	3	#NULL!	0	0	0	1	0	0	0	1	0	0	0	0	0	0	0	1	1	0	0	0	0	0	0	0	0	#NULL!	#NULL!	#NULL!	42108	#NULL!	#NULL!	#NULL!	#NULL!	#NULL!	#NULL!	#NULL!	54.6	#NULL!	40.3333	0	2015-04-20	0.2
305	71	1	20.5853	168	58.1	1	30	1	1	0	0	1	0	0	1	0	0	1	1	0	0	0	0	0	0	0	0	0	0	1	0	1	1	16	1.63333	41215	1	1	1	0	0	1	0	49.05	42.2	64.6333	1	#NULL!	#NULL!
306	80	1	21.8724	167	61	1	#NULL!	0	1	0	1	0	0	0	0	0	0	0	0	0	0	0	0	0	0	0	0	0	0	0	0	0	#NULL!	#NULL!	#NULL!	40204	#NULL!	#NULL!	#NULL!	#NULL!	#NULL!	#NULL!	#NULL!	51.95	#NULL!	97.0333	0	#NULL!	#NULL!
307	62	1	17.5	160	44.8	2	40	1	0	0	0	1	0	0	1	1	1	0	0	0	0	0	0	1	0	0	0	0	0	1	4	0	#NULL!	#NULL!	#NULL!	39050	#NULL!	#NULL!	#NULL!	#NULL!	#NULL!	#NULL!	#NULL!	52.35	#NULL!	5.5	1	#NULL!	#NULL!
308	70	2	21.8989	146.5	47	0	#NULL!	1	0	0	1	0	0	1	0	0	0	0	0	1	0	0	1	1	1	0	0	0	0	0	0	1	0	12	#NULL!	39507	1	1	1	0	0	1	0	73	42	15.8667	0	#NULL!	#NULL!
309	54	2	21.2306	158	53	0	#NULL!	1	0	0	0	0	0	1	0	0	0	0	0	0	0	0	0	0	0	1	0	0	0	0	3	1	1	25	#NULL!	38709	1	1	1	0	0	0	0	53.45	56.4	118	0	#NULL!	#NULL!
310	52	1	24.0346	158	60	0	#NULL!	1	0	0	0	0	0	0	0	0	0	0	0	0	0	0	0	0	0	1	0	0	0	0	0	1	0	17.7667	6.73333	40829	0	1	1	0	0	1	0	41.45	#NULL!	28.9667	0	2013-10-17	17.7667
311	71	2	24.6005	165.4	67.3	0	#NULL!	0	0	0	0	0	0	0	0	0	0	0	0	0	0	0	0	0	0	0	0	0	0	0	#NULL!	0	#NULL!	#NULL!	#NULL!	42013	#NULL!	#NULL!	#NULL!	#NULL!	#NULL!	#NULL!	#NULL!	62.8	#NULL!	36.8	0	#NULL!	#NULL!
312	89	1	20.5113	174	62.1	0	#NULL!	0	1	0	1	0	0	1	0	1	0	0	1	0	0	0	1	1	0	0	1	0	0	0	0	0	#NULL!	#NULL!	#NULL!	40984	#NULL!	#NULL!	#NULL!	#NULL!	#NULL!	#NULL!	#NULL!	45.85	#NULL!	67.5667	1	#NULL!	#NULL!
313	62	1	15.5709	170	45	0	#NULL!	0	1	0	1	1	0	1	0	0	0	0	0	0	0	0	0	0	0	1	0	0	0	0	1	1	1	3	0.733333	41277	1	1	1	0	0	0	0	44.9	36.55	14.2667	1	#NULL!	#NULL!
314	78	1	18.194	177	57	2	25	0	0	1	0	1	0	0	0	0	0	0	0	0	0	0	0	0	0	1	1	0	0	1	0	1	0	17.1667	1.16667	41928	1	1	1	0	0	0	0	42.3	42.15	30.5	0	2016-04-18	17.1667
315	80	1	21.6512	173	64.8	1	5	1	1	0	0	0	0	0	0	0	0	1	0	0	0	0	1	0	0	1	0	0	0	0	2	1	1	28.8333	1.3	42097	1	1	1	0	0	0	0	46.75	49.05	37.9	0	2017-09-23	28.8333
316	50	2	23.634	158	59	0	#NULL!	0	0	0	1	0	0	1	1	0	0	0	0	0	0	0	0	0	0	1	0	0	0	0	0	1	1	28.6667	#NULL!	40485	1	1	1	0	0	0	0	56.15	#NULL!	98.3	0	2012-05-01	28.6667
317	70	1	21.3578	169	61	1	5	0	0	0	0	0	0	0	0	0	0	1	0	0	0	0	1	0	0	0	0	0	0	0	0	0	#NULL!	#NULL!	#NULL!	42242	#NULL!	#NULL!	#NULL!	#NULL!	#NULL!	#NULL!	#NULL!	50.3	#NULL!	39.7333	0	#NULL!	#NULL!
318	76	2	25.815	152.2	59.8	0	#NULL!	0	0	0	1	0	0	0	0	0	0	0	0	0	0	0	1	1	0	0	0	0	0	1	0	1	0	1	6.83333	40282	1	1	1	0	0	0	0	51.2	50.8	91.6667	0	2010-12-05	1
319	72	2	22.6857	151.4	52	0	#NULL!	0	1	0	0	0	0	0	0	0	0	0	1	0	0	0	0	0	0	0	0	0	0	0	0	0	#NULL!	#NULL!	#NULL!	42065	#NULL!	#NULL!	#NULL!	#NULL!	#NULL!	#NULL!	#NULL!	40.65	#NULL!	44.0333	0	#NULL!	#NULL!
320	50	2	17.5446	162.8	46.5	0	#NULL!	1	0	0	1	0	0	0	0	0	0	0	0	0	0	0	0	0	0	0	0	0	0	1	0	1	0	12	1.9	40429	1	0	1	0	0	0	0	50.6	52.25	95.8333	0	#NULL!	#NULL!
321	55	2	18.7962	153	44	0	#NULL!	0	1	0	1	0	0	0	0	0	0	0	0	0	0	0	1	1	0	0	1	0	0	0	#NULL!	1	0	4.76667	3.13333	39684	1	0	0	0	0	1	0	48	53.6	105.767	0	2009-04-18	4.76667
322	69	1	17.6309	165	48	0	#NULL!	0	0	1	1	0	0	0	1	0	1	0	0	0	0	0	0	0	0	0	0	0	0	0	0	0	#NULL!	#NULL!	#NULL!	39954	#NULL!	#NULL!	#NULL!	#NULL!	#NULL!	#NULL!	#NULL!	59.15	#NULL!	20.2	1	#NULL!	#NULL!
323	78	2	17.0874	153	40	0	#NULL!	1	1	1	1	0	0	1	0	0	0	1	1	0	0	0	0	0	0	0	0	0	0	0	0	0	#NULL!	#NULL!	#NULL!	40466	#NULL!	#NULL!	#NULL!	#NULL!	#NULL!	#NULL!	#NULL!	45.9	#NULL!	27.6333	0	#NULL!	#NULL!
324	47	1	21.7738	166	60	0	#NULL!	0	0	0	1	0	0	0	0	0	0	0	0	0	1	0	1	0	0	0	0	0	0	1	0	0	#NULL!	#NULL!	#NULL!	40499	#NULL!	#NULL!	#NULL!	#NULL!	#NULL!	#NULL!	#NULL!	25.4	#NULL!	97.8333	0	#NULL!	#NULL!
325	53	2	16.6133	159	42	0	#NULL!	0	1	0	1	0	0	1	0	0	0	0	0	0	0	1	1	1	0	1	0	0	0	0	3	1	0	9.46667	0.233333	38693	0	1	1	1	0	0	0	49.95	44.2	153.4	0	2006-09-24	9.46667
326	74	2	23.7118	163	63	0	#NULL!	0	1	0	0	0	0	0	0	0	0	1	0	0	0	0	0	0	0	0	0	0	0	0	#NULL!	0	#NULL!	#NULL!	#NULL!	41561	#NULL!	#NULL!	#NULL!	#NULL!	#NULL!	#NULL!	#NULL!	52.65	#NULL!	62.4333	0	#NULL!	#NULL!
327	41	2	21.9261	154	52	0	#NULL!	1	0	1	1	0	0	0	0	0	0	0	0	0	0	0	1	0	0	0	0	0	0	1	3	1	#NULL!	11.4	143.967	38744	1	1	1	0	0	0	0	57.65	51.85	154.467	0	2018-11-01	11.4
328	75	1	19.5312	160	50	0	#NULL!	1	0	0	1	0	0	0	1	0	0	0	0	0	0	0	0	0	0	1	0	0	0	0	#NULL!	1	1	36	4.63333	42433	1	1	1	0	0	0	0	46.5	44.95	32.1667	0	#NULL!	#NULL!
329	73	1	20.9566	156	51	1	#NULL!	1	0	0	0	0	0	0	0	1	0	0	0	0	0	0	1	1	0	0	0	0	0	0	0	0	#NULL!	#NULL!	#NULL!	41232	#NULL!	#NULL!	#NULL!	#NULL!	#NULL!	#NULL!	#NULL!	47.2	#NULL!	73.4	0	2013-01-29	0.2
330	66	1	22.3214	168	63	1	#NULL!	1	1	0	0	0	0	0	0	0	0	0	1	0	0	0	0	0	0	1	0	0	0	0	0	1	0	21	15.9	41478	1	1	1	0	0	0	0	55	53	65.2	0	#NULL!	#NULL!
331	72	1	13.2231	165	36	2	40	1	1	0	0	0	0	0	1	0	0	0	0	0	0	0	0	0	0	0	0	0	0	1	0	1	0	8	2.2	40204	1	1	1	0	0	0	0	55.5	48.65	44.1333	1	#NULL!	#NULL!
332	62	2	19.3962	154	46	0	#NULL!	0	0	0	0	0	0	0	0	0	0	0	0	0	0	0	0	0	0	0	0	0	1	0	0	0	#NULL!	#NULL!	#NULL!	41737	#NULL!	#NULL!	#NULL!	#NULL!	#NULL!	#NULL!	#NULL!	59.5	#NULL!	26.2	0	#NULL!	#NULL!
333	51	2	20.5761	162	54	0	#NULL!	0	0	0	1	0	0	1	0	0	0	0	0	0	0	0	0	0	1	0	0	0	0	0	2	1	0	12	145.767	38835	1	1	1	0	0	0	0	55.1	57.85	148.567	0	#NULL!	#NULL!
334	53	1	21.9136	180	71	1	20	0	0	0	1	0	0	1	0	0	0	1	0	0	0	0	0	0	0	1	0	0	0	0	0	0	#NULL!	#NULL!	#NULL!	41717	#NULL!	#NULL!	#NULL!	#NULL!	#NULL!	#NULL!	#NULL!	51	#NULL!	57.2333	0	#NULL!	#NULL!
335	60	2	19.736	151	45	0	#NULL!	0	0	0	0	0	0	0	0	0	0	0	0	0	0	0	1	0	0	0	0	0	0	0	0	0	#NULL!	#NULL!	#NULL!	42697	#NULL!	#NULL!	#NULL!	#NULL!	#NULL!	#NULL!	#NULL!	50.6	#NULL!	24.5667	0	#NULL!	#NULL!
336	63	2	19.9443	154	47.3	0	#NULL!	0	1	0	1	0	0	0	0	0	0	0	0	1	0	0	0	0	0	0	0	0	0	0	0	1	0	18	0.366667	40844	1	1	1	0	0	1	0	52.95	52.95	86.3333	0	#NULL!	#NULL!
337	78	1	15.7371	169.1	45	0	#NULL!	0	0	0	1	0	0	0	0	0	0	1	0	0	0	0	0	0	0	1	0	0	0	0	0	1	1	18	5.53333	40989	1	1	1	0	0	0	0	43.2	43.45	80.4667	0	2014-03-03	18.2
338	76	1	22.7903	174	69	1	7.5	1	1	0	1	1	0	0	0	0	0	0	0	0	0	0	0	0	0	0	0	0	0	0	0	1	#NULL!	2.7	0.7	42065	1	1	1	0	1	1	0	35.5	31.65	2.13333	1	2015-05-22	2.7
339	72	1	18.7783	168	53	0	#NULL!	1	1	0	0	0	0	0	1	0	0	0	0	0	0	1	0	0	0	0	0	0	0	0	0	1	0	1	1	42172	1	1	1	0	0	0	0	31.25	29.7	5.06667	1	#NULL!	#NULL!
340	69	2	26.2985	156	64	0	#NULL!	0	1	0	0	0	0	0	0	0	0	0	0	0	0	0	0	0	0	0	0	0	1	0	3	0	#NULL!	#NULL!	#NULL!	43004	#NULL!	#NULL!	#NULL!	#NULL!	#NULL!	#NULL!	#NULL!	160	#NULL!	9.76667	0	#NULL!	#NULL!
341	63	2	21.2279	155	51	0	#NULL!	0	1	1	0	0	0	0	1	0	0	0	1	0	0	0	0	0	0	0	0	0	0	1	1	0	#NULL!	#NULL!	#NULL!	42578	#NULL!	#NULL!	#NULL!	#NULL!	#NULL!	#NULL!	#NULL!	48.4	#NULL!	23.3	0	#NULL!	#NULL!
342	72	1	18.4757	165	50.3	2	150	1	0	0	1	1	0	0	0	0	0	0	0	0	0	0	0	0	1	0	0	0	0	1	1	1	0	13	#NULL!	39566	1	1	1	0	0	1	0	68.85	55.4	15.6333	0	#NULL!	#NULL!
343	62	1	22.8624	162	60	1	15	1	1	0	1	0	0	1	1	0	0	0	0	0	0	0	0	0	0	0	0	0	0	0	0	0	#NULL!	#NULL!	#NULL!	40065	#NULL!	#NULL!	#NULL!	#NULL!	#NULL!	#NULL!	#NULL!	57.95	#NULL!	112.3	0	#NULL!	#NULL!
344	73	1	16.3593	164	44	0	#NULL!	1	0	0	1	0	0	0	1	0	0	0	0	0	0	0	0	0	0	0	0	0	0	0	0	0	#NULL!	#NULL!	#NULL!	41095	#NULL!	#NULL!	#NULL!	#NULL!	#NULL!	#NULL!	#NULL!	48.8	#NULL!	43.5667	1	#NULL!	#NULL!
345	50	2	24.8867	169.5	71.5	0	#NULL!	1	0	0	0	0	1	0	1	0	1	0	0	0	0	0	0	1	0	1	0	0	0	0	0	1	0	12.1667	9.56667	40689	1	1	1	0	0	0	0	55.8	55.55	91.5	0	2013-03-08	14.7667
346	56	1	23.5883	166	65	1	36	1	0	0	0	0	0	0	0	0	0	0	0	0	0	1	1	1	0	0	0	0	0	1	0	1	0	8	1.93333	41043	1	1	1	0	0	0	0	43.85	57.25	31.8	0	#NULL!	#NULL!
347	67	1	25.6369	158	64	0	#NULL!	1	0	0	1	0	0	1	0	0	0	1	0	0	0	0	0	0	0	0	0	0	0	1	3	1	0	12	56.4667	39449	1	1	1	0	0	0	0	55.7	48.25	132.833	0	#NULL!	#NULL!
348	62	1	23.5986	170	68.2	0	#NULL!	0	1	1	1	0	0	0	0	0	0	1	0	0	0	0	1	1	0	0	0	0	0	0	0	0	#NULL!	#NULL!	#NULL!	42533	#NULL!	#NULL!	#NULL!	#NULL!	#NULL!	#NULL!	#NULL!	31	#NULL!	30.0333	0	2018-08-07	7.03333
349	62	1	17.9931	170	52	1	30	1	0	0	0	1	0	0	1	0	0	0	0	0	0	0	0	1	0	0	0	0	0	1	0	1	1	12	#NULL!	40121	1	1	1	0	0	0	0	45.8	44.55	110.433	0	#NULL!	#NULL!
350	73	2	23.7253	155	57	0	#NULL!	0	1	1	0	0	0	0	0	0	0	0	1	1	0	0	1	1	0	1	0	0	0	0	0	1	1	31	7.23333	41898	1	1	1	0	0	0	0	48.6	56.45	46.2	0	#NULL!	#NULL!
351	77	2	18.4698	142.3	37.4	0	#NULL!	1	0	1	0	0	0	0	1	0	0	0	0	0	0	0	0	0	0	0	0	0	0	0	0	0	#NULL!	#NULL!	#NULL!	40197	#NULL!	#NULL!	#NULL!	#NULL!	#NULL!	#NULL!	#NULL!	47.95	#NULL!	27.3	1	#NULL!	#NULL!
352	69	2	22.4323	158	56	0	#NULL!	0	0	0	0	0	0	0	0	0	0	0	0	0	0	0	1	1	0	0	0	0	0	1	0	0	#NULL!	#NULL!	#NULL!	41071	#NULL!	#NULL!	#NULL!	#NULL!	#NULL!	#NULL!	#NULL!	50.75	#NULL!	12.6667	0	#NULL!	#NULL!
353	74	1	23.7954	164	64	0	#NULL!	1	0	0	1	0	0	0	0	0	0	0	0	0	0	0	1	1	0	0	0	1	0	0	0	1	0	8	2.73333	39113	1	1	1	0	0	0	0	42.9	36.4	11.1333	0	#NULL!	#NULL!
354	77	1	18.0723	166	49.8	2	55	0	1	0	0	1	0	0	0	0	0	0	0	0	0	0	1	1	1	0	0	0	0	0	0	1	0	39.1333	2.8	41480	1	1	1	0	0	0	0	51.95	49.6	43.5667	0	2017-01-03	41.9333
355	56	2	15.6683	152	36.2	0	#NULL!	1	0	0	1	0	0	1	0	0	0	0	0	0	0	0	0	0	0	0	0	0	0	0	0	1	0	18.5	#NULL!	39440	1	1	1	0	0	1	0	50.2	44.55	127.433	1	#NULL!	#NULL!
356	52	2	19.7128	157.5	48.9	0	#NULL!	0	0	0	0	0	0	0	0	0	0	0	0	0	0	1	0	1	0	1	0	0	0	0	2	0	#NULL!	#NULL!	#NULL!	41666	#NULL!	#NULL!	#NULL!	#NULL!	#NULL!	#NULL!	#NULL!	54.1	#NULL!	13.1333	0	2014-04-05	0.166667
357	44	2	21.1927	164	57	3	#NULL!	1	0	0	1	0	0	0	0	0	0	0	0	0	0	0	0	0	0	0	0	0	0	0	0	0	#NULL!	#NULL!	#NULL!	42956	#NULL!	#NULL!	#NULL!	#NULL!	#NULL!	#NULL!	#NULL!	50.25	#NULL!	6.6	0	#NULL!	#NULL!
358	72	2	18.4911	156	45	0	#NULL!	0	1	0	1	0	1	1	0	0	0	0	0	0	0	0	0	0	0	0	0	0	0	0	0	1	0	12	1.23333	41778	1	1	1	0	0	0	0	77.35	49.35	55.2	0	2015-07-08	12.6
359	54	1	21.5139	167	60	0	#NULL!	0	0	0	1	0	0	0	0	0	0	0	1	0	0	0	0	0	0	0	0	0	0	1	0	1	0	12.5	1.83333	41284	1	1	1	0	0	0	0	54.65	53.2	63.1333	0	#NULL!	#NULL!
360	86	1	24.224	173	72.5	0	#NULL!	0	1	0	0	0	0	0	0	0	0	1	0	0	0	0	0	0	1	0	0	0	0	0	0	0	#NULL!	#NULL!	0	#NULL!	#NULL!	#NULL!	#NULL!	#NULL!	#NULL!	#NULL!	#NULL!	32.5	#NULL!	1.33333	1	2009-06-15	1.7
361	83	2	16.4024	154	38.9	0	#NULL!	0	0	0	0	0	0	0	0	0	0	1	1	0	0	0	1	1	0	0	0	0	0	0	0	1	0	7	24.2667	41684	1	1	1	0	0	0	0	44.85	49.45	38.3667	0	#NULL!	#NULL!
362	52	1	17.0068	168	48	0	#NULL!	1	0	0	1	0	0	0	0	0	0	0	0	0	0	0	1	1	0	0	0	0	0	1	4	1	0	26	0	39217	1	1	1	0	0	0	0	47.7	47.7	102.267	1	#NULL!	#NULL!
363	67	2	23.1111	150	52	2	15	0	1	1	0	0	0	0	0	0	0	0	0	0	0	1	1	0	0	0	0	0	0	1	0	1	0	2	#NULL!	39372	1	1	1	0	0	0	0	62.2	#NULL!	128.133	0	#NULL!	#NULL!
364	57	2	21.2585	168	60	0	#NULL!	0	1	0	0	0	0	1	1	0	1	0	0	0	0	0	1	1	0	0	0	0	0	0	0	0	#NULL!	#NULL!	#NULL!	41052	#NULL!	#NULL!	#NULL!	#NULL!	#NULL!	#NULL!	#NULL!	52.7	#NULL!	78	0	#NULL!	#NULL!
365	70	1	19.1001	165	52	1	90	1	1	0	0	1	0	0	0	0	0	1	0	0	0	1	1	1	1	0	0	0	1	0	2	1	1	21	2.8	41085	1	1	1	0	0	0	0	78	48.15	78.3	0	#NULL!	#NULL!
366	58	2	23.6128	154	56	0	#NULL!	0	0	1	0	0	0	1	0	0	0	0	0	0	0	0	0	0	0	0	0	0	0	0	0	0	#NULL!	#NULL!	#NULL!	41460	#NULL!	#NULL!	#NULL!	#NULL!	#NULL!	#NULL!	#NULL!	61.45	#NULL!	60.6333	0	#NULL!	#NULL!
367	71	2	26.0701	151.2	59.6	0	#NULL!	0	1	0	0	0	0	0	0	0	0	1	0	0	0	0	0	0	0	0	0	0	0	0	0	1	1	1	6.06667	41723	1	1	1	0	0	0	0	46.75	42.1	57.0333	0	#NULL!	#NULL!
368	70	1	24.677	166	68	2	10	1	0	0	1	0	0	0	0	0	0	0	0	0	0	0	1	0	0	0	0	0	0	0	0	0	#NULL!	#NULL!	#NULL!	42761	#NULL!	#NULL!	#NULL!	#NULL!	#NULL!	#NULL!	#NULL!	49.9	#NULL!	22.4333	0	#NULL!	#NULL!
369	69	1	23.8751	165	65	0	#NULL!	1	0	1	1	0	0	0	0	0	0	1	0	0	0	0	0	0	0	0	0	0	0	0	1	1	#NULL!	12	14.9333	39974	1	1	1	0	0	0	0	52.25	57.45	105.467	0	2013-12-27	40.4333
370	71	2	22.2656	160	57	0	#NULL!	1	1	0	1	0	0	0	0	0	0	0	0	0	0	0	1	0	0	0	0	0	0	0	0	0	#NULL!	#NULL!	#NULL!	42279	#NULL!	#NULL!	#NULL!	#NULL!	#NULL!	#NULL!	#NULL!	56.8	#NULL!	32.8	0	2017-10-02	0.2
371	53	1	26.0276	172	77	1	20	0	0	1	0	0	0	0	0	0	0	0	0	0	0	0	1	0	0	0	1	0	0	1	0	0	#NULL!	#NULL!	#NULL!	39975	#NULL!	#NULL!	#NULL!	#NULL!	#NULL!	#NULL!	#NULL!	62.3	#NULL!	110.333	0	#NULL!	#NULL!
372	74	1	20.7031	160	53	0	#NULL!	1	0	0	0	1	1	0	0	0	0	0	0	0	0	0	0	1	0	0	0	0	0	0	0	0	#NULL!	#NULL!	#NULL!	41453	#NULL!	#NULL!	#NULL!	#NULL!	#NULL!	#NULL!	#NULL!	58.45	#NULL!	56.1667	0	#NULL!	#NULL!
373	59	2	16.9747	161	44	0	#NULL!	1	1	0	0	0	0	0	1	1	0	0	0	0	0	0	0	1	0	0	0	1	0	1	0	1	0	13	1.5	41239	1	1	1	0	0	0	0	43.95	47.1	19.9	0	#NULL!	#NULL!
374	66	2	25.5937	163	68	0	#NULL!	1	0	0	1	0	0	1	0	0	0	0	0	0	0	0	0	0	0	0	0	0	0	0	0	1	0	20	12.0667	39626	1	1	1	0	0	0	0	54.5	51.8	117.067	0	2011-02-14	20
375	72	1	16.8962	165	46	1	40	0	1	0	1	0	0	0	1	0	0	0	0	0	0	0	0	0	1	0	0	0	0	0	0	1	0	0.5	4.43333	41793	1	1	1	0	0	0	0	39.5	36.3	4.9	0	#NULL!	#NULL!
376	44	1	21.0498	173	63	2	20	1	1	0	0	0	0	0	0	0	0	1	0	0	0	0	0	0	0	0	0	0	0	1	0	0	#NULL!	#NULL!	#NULL!	40532	#NULL!	#NULL!	#NULL!	#NULL!	#NULL!	#NULL!	#NULL!	60.85	#NULL!	24.5	0	#NULL!	#NULL!
377	59	1	15.0474	171	44	0	#NULL!	1	0	0	1	0	0	1	0	0	0	0	0	0	0	1	0	0	0	1	0	0	0	1	0	1	0	3	5.73333	39520	1	1	1	0	0	0	0	47.65	47.75	82.3	0	#NULL!	#NULL!
378	50	1	17.4191	166	48	1	40	1	0	0	1	1	0	1	0	0	0	0	0	0	0	0	1	1	1	0	0	0	0	1	4	1	1	16	2.33333	39461	1	1	1	0	0	0	0	50.75	46.4	128.167	0	#NULL!	#NULL!
379	62	2	16.2331	155	39	0	#NULL!	1	1	0	1	0	0	0	1	0	0	1	0	0	0	0	0	0	0	0	0	0	0	0	0	1	0	12	26.7667	40532	1	1	1	0	0	0	0	51.05	54.35	96.7333	0	#NULL!	#NULL!
380	51	2	19.9219	160	51	0	#NULL!	1	1	1	0	0	0	0	0	0	0	0	0	0	0	1	1	1	0	0	1	1	0	0	0	1	0	13.4667	3.03333	40940	1	1	1	0	0	0	0	53.4	48.95	83.1333	0	2013-06-10	14.4
381	56	2	21.3651	160.3	54.9	0	#NULL!	0	0	0	1	0	0	0	0	0	0	0	0	0	0	0	1	1	0	1	0	0	0	0	0	0	#NULL!	#NULL!	#NULL!	40632	#NULL!	#NULL!	#NULL!	#NULL!	#NULL!	#NULL!	#NULL!	62.7	#NULL!	87.2667	0	#NULL!	#NULL!
382	61	1	16.0156	160	41	0	#NULL!	0	1	1	1	1	0	1	0	0	0	0	1	0	0	0	1	1	1	0	0	0	0	0	0	0	#NULL!	#NULL!	#NULL!	40760	#NULL!	#NULL!	#NULL!	#NULL!	#NULL!	#NULL!	#NULL!	36.8	#NULL!	89.1333	0	#NULL!	#NULL!
383	68	1	15.7558	169	45	1	50	0	1	0	1	1	0	0	0	0	0	0	0	0	0	0	0	0	0	0	0	1	0	0	0	0	#NULL!	#NULL!	#NULL!	39517	#NULL!	#NULL!	#NULL!	#NULL!	#NULL!	#NULL!	#NULL!	51.85	#NULL!	32.2667	0	#NULL!	#NULL!
384	48	2	16.1843	163	43	0	#NULL!	1	0	0	1	0	0	1	0	1	0	0	0	0	0	0	0	0	0	0	0	0	0	0	0	0	#NULL!	#NULL!	#NULL!	39533	#NULL!	#NULL!	#NULL!	#NULL!	#NULL!	#NULL!	#NULL!	51.85	#NULL!	55.5333	0	#NULL!	#NULL!
385	75	1	22.9441	182	76	0	#NULL!	1	0	0	0	0	0	0	1	0	0	1	0	0	0	0	1	0	1	0	0	0	0	0	0	1	#NULL!	0.666667	10.6	42479	1	1	1	0	0	0	0	43.9	45	27.6333	0	2017-03-23	0.666667
386	57	2	17.9931	170	52	0	#NULL!	1	0	0	1	0	0	1	0	0	0	0	0	0	0	0	0	0	0	1	0	0	0	1	0	1	1	15	29.3	41586	1	1	1	0	0	1	0	53	#NULL!	61.6	0	2017-06-29	15
387	69	1	17.8506	157	44	0	#NULL!	0	1	0	1	0	0	0	0	0	0	0	0	0	0	0	0	0	0	0	0	0	1	1	1	1	1	12	3.03333	42326	1	1	1	0	0	0	0	48.15	49.7	15.8	0	#NULL!	#NULL!
388	67	1	22.4674	161.5	58.6	0	#NULL!	1	1	1	1	0	0	1	1	1	0	0	0	0	0	0	0	0	0	0	0	0	0	0	#NULL!	0	#NULL!	#NULL!	#NULL!	40214	#NULL!	#NULL!	#NULL!	#NULL!	#NULL!	#NULL!	#NULL!	47	#NULL!	107.333	0	#NULL!	#NULL!
389	79	2	20.4444	150	46	0	#NULL!	0	0	0	0	1	1	0	1	0	0	0	1	0	0	0	1	1	1	0	0	0	0	1	0	0	#NULL!	#NULL!	#NULL!	41355	#NULL!	#NULL!	#NULL!	#NULL!	#NULL!	#NULL!	#NULL!	28.35	#NULL!	3.43333	1	2013-06-06	2.33333
390	78	1	20.5499	168	58	3	90	1	0	0	1	1	0	0	0	0	0	0	0	0	0	0	0	0	0	1	0	0	0	1	0	1	#NULL!	3.96667	0.0333333	40939	1	1	1	1	1	0	0	45.8	42.65	4.5	0	2012-05-30	3.96667
391	68	2	21.522	158.4	54	0	#NULL!	0	1	1	0	0	0	0	0	1	0	0	0	0	0	0	0	0	0	0	0	0	0	0	0	0	#NULL!	#NULL!	#NULL!	40607	#NULL!	#NULL!	#NULL!	#NULL!	#NULL!	#NULL!	#NULL!	54.5	#NULL!	94.2333	0	#NULL!	#NULL!
392	81	1	22.8374	170	66	1	#NULL!	0	1	0	0	0	0	0	1	0	0	0	0	0	0	0	0	0	0	0	0	0	0	0	0	0	#NULL!	#NULL!	#NULL!	41955	#NULL!	#NULL!	#NULL!	#NULL!	#NULL!	#NULL!	#NULL!	59.85	#NULL!	49.3	0	#NULL!	#NULL!
393	73	1	23.2254	166	64	0	#NULL!	1	0	0	0	0	0	1	0	0	0	1	0	0	0	0	0	0	0	0	0	0	0	0	1	0	#NULL!	#NULL!	#NULL!	42544	#NULL!	#NULL!	#NULL!	#NULL!	#NULL!	#NULL!	#NULL!	66.3	#NULL!	26.5667	0	#NULL!	#NULL!
394	56	1	20.0918	165	54.7	1	10	0	0	0	1	1	0	0	0	0	0	1	0	0	0	0	1	1	1	0	0	0	0	0	0	0	#NULL!	#NULL!	#NULL!	39935	#NULL!	#NULL!	#NULL!	#NULL!	#NULL!	#NULL!	#NULL!	46.1	#NULL!	11.0667	0	#NULL!	#NULL!
395	54	2	20.5049	153	48	0	#NULL!	0	0	1	1	0	0	1	1	0	0	1	0	1	0	0	0	0	0	0	0	0	0	0	0	0	#NULL!	#NULL!	#NULL!	40259	#NULL!	#NULL!	#NULL!	#NULL!	#NULL!	#NULL!	#NULL!	49.7	#NULL!	47.9667	0	#NULL!	#NULL!
396	40	2	22.0386	165	60	0	#NULL!	1	0	0	0	0	0	0	0	0	0	0	0	1	0	0	0	0	0	0	0	0	0	1	0	1	0	14	7.36667	39697	1	1	1	0	0	0	0	50.25	50.25	124.567	0	2010-06-11	14.0667
397	80	1	23.4069	166	64.5	0	#NULL!	0	1	0	0	0	0	0	0	0	0	1	0	0	0	0	1	1	1	0	0	0	0	0	1	0	#NULL!	#NULL!	#NULL!	42392	#NULL!	#NULL!	#NULL!	#NULL!	#NULL!	#NULL!	#NULL!	24.7	#NULL!	1.83333	1	#NULL!	#NULL!
398	71	1	24.4473	168	69	1	10	0	1	0	0	0	1	0	0	0	0	1	0	0	0	0	1	1	0	0	0	0	0	0	0	0	#NULL!	#NULL!	#NULL!	42507	#NULL!	#NULL!	#NULL!	#NULL!	#NULL!	#NULL!	#NULL!	50.45	#NULL!	24.3	0	#NULL!	#NULL!
399	15	1	18.9284	176.7	59.1	0	#NULL!	1	0	0	1	0	0	0	0	0	0	0	0	0	0	0	0	0	0	0	0	0	0	0	0	1	0	18.3333	53.7667	40099	0	1	1	1	0	0	0	63.15	63.5	111.167	0	2015-09-15	18.3333
400	53	1	20.664	176.4	64.3	1	25	1	0	0	1	0	0	0	0	0	0	0	0	0	0	0	1	1	0	0	0	0	0	0	0	0	#NULL!	#NULL!	#NULL!	42261	#NULL!	#NULL!	#NULL!	#NULL!	#NULL!	#NULL!	#NULL!	52.55	#NULL!	35.2333	0	#NULL!	#NULL!
401	69	1	21.6441	155	52	0	#NULL!	0	0	0	1	0	0	1	1	0	0	0	0	0	0	1	0	1	0	0	0	0	0	0	0	0	#NULL!	#NULL!	#NULL!	40501	#NULL!	#NULL!	#NULL!	#NULL!	#NULL!	#NULL!	#NULL!	48.05	#NULL!	15.8	0	#NULL!	#NULL!
402	69	1	22.3214	168	63	2	5	0	1	0	0	0	0	0	1	0	0	0	0	0	0	0	0	0	0	0	0	0	0	0	0	0	#NULL!	#NULL!	#NULL!	40247	#NULL!	#NULL!	#NULL!	#NULL!	#NULL!	#NULL!	#NULL!	59.3	#NULL!	57.5667	0	#NULL!	#NULL!
403	78	2	18.7305	155	45	0	#NULL!	1	0	0	0	0	0	0	0	0	0	0	0	0	0	0	1	1	0	0	0	0	0	0	0	1	0	1	0.933333	41459	1	1	1	0	0	0	0	28.7	52.4	13	0	#NULL!	#NULL!
404	65	1	22.4103	167	62.5	1	3	1	1	0	1	0	0	0	0	0	0	1	0	0	0	0	0	1	0	1	0	0	0	0	0	0	#NULL!	#NULL!	#NULL!	39941	#NULL!	#NULL!	#NULL!	#NULL!	#NULL!	#NULL!	#NULL!	50.75	#NULL!	87	0	#NULL!	#NULL!
405	60	1	20.3125	160	52	0	#NULL!	1	0	0	0	0	0	1	1	0	0	0	0	0	0	0	0	0	0	0	0	0	0	0	0	1	1	12	2.96667	40445	1	1	1	0	0	0	0	56.8	53.85	99.6333	0	#NULL!	#NULL!
406	53	1	24.8016	168	70	1	#NULL!	1	0	0	1	0	0	1	0	0	0	0	0	0	0	0	0	0	0	1	0	0	0	0	0	0	#NULL!	#NULL!	#NULL!	39952	#NULL!	#NULL!	#NULL!	#NULL!	#NULL!	#NULL!	#NULL!	55.75	#NULL!	46.7333	0	#NULL!	#NULL!
407	58	2	20.1951	162	53	0	#NULL!	0	0	0	0	0	0	0	0	0	0	0	0	0	0	0	0	1	0	0	0	0	0	0	0	1	#NULL!	2.06667	21.0667	40169	1	1	1	0	0	0	0	53.75	46.6	108.833	0	2011-11-16	2.06667
408	72	1	21.1553	167	59	2	20	1	0	0	1	0	0	0	0	0	0	0	0	0	0	0	0	0	0	0	0	0	0	1	0	1	1	21.2667	1.3	41935	1	1	1	0	0	1	0	48.75	47.1	49.9667	0	2016-08-30	21.2667
409	54	2	21.9261	154	52	0	#NULL!	1	0	0	0	0	0	1	0	0	0	0	0	0	0	0	0	1	0	0	0	0	0	0	0	0	#NULL!	#NULL!	#NULL!	43034	#NULL!	#NULL!	#NULL!	#NULL!	#NULL!	#NULL!	#NULL!	61.2	#NULL!	10.0333	0	#NULL!	#NULL!
410	62	1	14.3426	167	40	1	15	1	0	1	1	0	0	0	0	0	0	0	0	0	0	0	0	0	1	1	1	0	0	1	1	1	0	12	0.666667	42153	1	1	1	0	0	0	0	31.5	39.55	30	0	#NULL!	#NULL!
411	71	1	23.4586	169	67	0	#NULL!	0	1	0	0	0	0	0	1	0	0	0	1	0	0	0	1	1	0	0	0	0	0	0	0	0	#NULL!	#NULL!	#NULL!	42620	#NULL!	#NULL!	#NULL!	#NULL!	#NULL!	#NULL!	#NULL!	53.45	#NULL!	27.1333	0	#NULL!	#NULL!
412	70	1	19.8413	168	56	0	#NULL!	1	1	1	0	0	1	0	1	0	0	1	0	0	0	0	0	0	0	0	0	0	0	0	0	0	#NULL!	#NULL!	#NULL!	40378	#NULL!	#NULL!	#NULL!	#NULL!	#NULL!	#NULL!	#NULL!	40.1	#NULL!	96.7	0	2010-12-19	5.56667
413	54	1	21.2104	166.5	58.8	1	28	1	0	0	0	0	0	0	1	0	0	0	0	0	0	0	0	0	0	0	0	0	0	0	0	0	#NULL!	#NULL!	#NULL!	42501	#NULL!	#NULL!	#NULL!	#NULL!	#NULL!	#NULL!	#NULL!	58.85	#NULL!	22.9333	0	#NULL!	#NULL!
414	57	2	15.5279	160.9	40.2	0	#NULL!	0	1	0	1	1	0	0	0	0	0	0	0	0	0	0	0	1	0	0	0	0	0	0	0	1	0	16.5	0.733333	40044	1	1	1	0	0	0	0	54.4	52.8	113	0	#NULL!	#NULL!
415	57	1	19.1317	179	61.3	2	20	1	0	0	1	0	0	0	0	1	0	0	0	0	0	0	1	1	1	1	1	1	0	0	0	0	#NULL!	#NULL!	#NULL!	39996	#NULL!	#NULL!	#NULL!	#NULL!	#NULL!	#NULL!	#NULL!	41.4	#NULL!	0.7	0	2009-07-23	0.533333
416	75	1	18.8271	158	47	1	50	1	0	0	1	0	1	1	0	0	0	0	0	0	0	0	1	0	0	1	1	0	0	1	0	1	1	18	0.333333	40003	1	1	1	0	1	0	0	40.15	35.55	114.367	0	#NULL!	#NULL!
417	52	2	16.7969	160	43	0	#NULL!	0	1	0	0	0	0	0	0	0	0	0	1	0	0	0	1	1	0	0	0	0	0	0	0	1	0	1.26667	68.2	40903	1	1	1	0	0	0	0	53.9	43.7	80.1333	0	2017-09-09	1.26667
418	62	1	20.4382	167	57	0	#NULL!	1	0	1	0	0	0	0	0	0	0	0	0	0	0	0	0	1	0	0	0	0	0	0	0	0	#NULL!	#NULL!	#NULL!	42543	#NULL!	#NULL!	#NULL!	#NULL!	#NULL!	#NULL!	#NULL!	52.55	#NULL!	11.4667	0	#NULL!	#NULL!
419	57	1	26.1752	167	73	1	20	0	1	0	0	1	0	1	0	0	0	0	0	0	0	1	1	1	0	0	0	0	0	0	0	0	#NULL!	#NULL!	#NULL!	42296	#NULL!	#NULL!	#NULL!	#NULL!	#NULL!	#NULL!	#NULL!	50.6	#NULL!	29.4667	0	#NULL!	#NULL!
420	52	1	22.921	176	71	1	20	1	0	0	1	0	0	1	0	0	0	0	0	0	0	0	1	1	0	0	0	0	0	0	0	0	#NULL!	#NULL!	#NULL!	40107	#NULL!	#NULL!	#NULL!	#NULL!	#NULL!	#NULL!	#NULL!	53.7	#NULL!	24.1	0	#NULL!	#NULL!
421	39	2	32.5004	137	61	1	10	1	0	0	0	0	0	0	1	0	0	0	0	0	0	0	0	1	0	0	0	0	0	0	2	1	#NULL!	11.0333	0.933333	40147	1	1	1	0	0	0	0	39.3	43.65	13.5333	1	2010-11-24	11.0333
422	65	1	21.6333	172	64	0	#NULL!	0	0	0	1	0	0	0	1	0	0	0	0	0	0	0	0	0	0	0	0	0	0	0	0	1	0	13	0.5	40378	1	1	1	0	0	0	0	52.7	44.85	63.1	0	#NULL!	#NULL!
423	52	2	16.4366	156	40	0	#NULL!	1	1	1	1	0	0	0	1	0	0	0	0	0	0	0	0	0	0	0	0	0	0	1	0	1	0	19	0.4	40072	1	1	1	0	0	1	0	57.6	57.6	112.067	0	#NULL!	#NULL!
424	66	1	19.3772	170	56	1	30	1	1	1	0	0	0	0	0	0	0	1	0	0	0	0	0	0	0	0	0	0	0	0	0	1	#NULL!	0.966667	#NULL!	41363	1	1	1	0	0	1	0	53.95	#NULL!	69.0333	0	2013-04-11	0.966667
425	67	1	19.0677	157	47	2	#NULL!	0	0	0	1	0	0	0	0	0	0	0	0	0	0	0	1	1	0	0	0	0	1	0	0	1	#NULL!	5.2	21.6667	40927	1	1	1	0	0	0	0	45.35	48.35	79.5333	0	2012-07-04	5.2
426	76	1	20.7967	167	58	1	60	1	1	0	1	0	0	0	1	0	0	0	0	0	0	1	0	1	0	0	0	0	0	0	0	1	1	18	3.96667	41795	1	1	1	0	0	0	0	51.55	63.4	54.6333	0	#NULL!	#NULL!
427	42	2	22.5827	163	60	0	#NULL!	1	0	0	0	0	0	0	0	0	0	0	0	0	0	1	0	0	0	1	0	0	0	0	0	1	1	12	4.16667	40907	1	1	1	0	0	0	0	52.65	54.9	84.2333	0	2013-05-20	12.7333
428	72	2	17.6693	156	43	1	15	0	0	0	0	0	0	0	0	1	0	0	0	0	0	0	0	0	0	0	0	0	0	1	2	0	#NULL!	#NULL!	#NULL!	41442	#NULL!	#NULL!	#NULL!	#NULL!	#NULL!	#NULL!	#NULL!	48.75	#NULL!	66.4	0	#NULL!	#NULL!
429	65	1	21.9723	170	63.5	1	5	0	0	0	0	0	0	0	1	1	0	0	0	0	0	0	0	0	0	0	0	0	0	0	0	0	#NULL!	#NULL!	#NULL!	41724	#NULL!	#NULL!	#NULL!	#NULL!	#NULL!	#NULL!	#NULL!	57.15	#NULL!	36.2333	0	#NULL!	#NULL!
430	61	1	15.0597	167	42	2	40	1	0	0	0	0	0	0	1	0	0	0	0	0	0	0	0	0	0	0	0	0	0	1	4	0	#NULL!	#NULL!	#NULL!	40190	#NULL!	#NULL!	#NULL!	#NULL!	#NULL!	#NULL!	#NULL!	35	#NULL!	17.9667	1	#NULL!	#NULL!
431	48	2	20.2395	154	48	0	#NULL!	0	1	0	1	0	0	1	0	0	0	0	0	1	0	0	0	1	0	0	0	0	0	0	0	0	#NULL!	#NULL!	#NULL!	41621	#NULL!	#NULL!	#NULL!	#NULL!	#NULL!	#NULL!	#NULL!	47.8	#NULL!	55.6333	0	#NULL!	#NULL!
432	66	2	19.7777	159	50	0	#NULL!	1	0	0	1	0	0	0	0	0	0	0	0	0	0	0	0	0	0	0	0	0	0	1	0	1	0	18.7333	44.7333	41551	1	1	1	0	0	0	0	44.7	43.55	58.8	0	2018-12-21	17.7667
433	63	1	17.7462	161	46	2	15	0	0	0	0	0	0	0	0	0	0	0	0	0	0	1	0	0	0	0	0	0	0	0	0	0	#NULL!	#NULL!	#NULL!	40143	#NULL!	#NULL!	#NULL!	#NULL!	#NULL!	#NULL!	#NULL!	54.1	#NULL!	15.0667	0	#NULL!	#NULL!
434	68	2	15.6225	158	39	0	#NULL!	0	0	0	0	1	0	0	0	0	0	0	0	0	0	0	0	0	0	0	0	0	0	0	0	1	#NULL!	1.43333	2.46667	42152	1	1	1	0	0	0	0	41.7	39.25	4.8	0	2015-09-22	1.43333
435	71	2	22.2137	153	52	0	#NULL!	1	1	0	1	0	0	0	0	0	0	0	0	0	0	0	0	1	0	0	0	0	1	0	0	0	#NULL!	#NULL!	#NULL!	42997	#NULL!	#NULL!	#NULL!	#NULL!	#NULL!	#NULL!	#NULL!	55.6	#NULL!	12.7	0	#NULL!	#NULL!
436	26	2	20.202	165	55	0	#NULL!	0	0	0	0	0	0	1	0	0	0	0	0	0	0	0	1	0	0	1	0	1	0	0	0	0	#NULL!	#NULL!	#NULL!	40752	#NULL!	#NULL!	#NULL!	#NULL!	#NULL!	#NULL!	#NULL!	57	#NULL!	2.26667	0	#NULL!	#NULL!
437	58	2	21.7502	147	47	0	#NULL!	0	0	0	0	0	0	0	0	1	0	0	0	0	0	0	1	1	0	0	0	0	0	0	0	1	0	12.8333	4.26667	41310	1	1	1	0	0	0	0	66.9	64.15	63.0667	0	2014-07-03	12.8333
438	54	2	24.3427	158.3	61	0	#NULL!	0	0	0	1	0	0	0	0	0	0	0	0	0	0	0	1	1	0	0	0	0	0	0	0	0	#NULL!	#NULL!	#NULL!	42367	#NULL!	#NULL!	#NULL!	#NULL!	#NULL!	#NULL!	#NULL!	54.15	#NULL!	31.2333	0	#NULL!	#NULL!
439	53	2	23.4375	160	60	0	#NULL!	0	0	0	0	0	0	0	0	0	0	0	0	0	0	0	0	0	0	1	0	0	0	0	0	0	#NULL!	#NULL!	#NULL!	41502	#NULL!	#NULL!	#NULL!	#NULL!	#NULL!	#NULL!	#NULL!	59.3	#NULL!	3.7	0	#NULL!	#NULL!
440	51	2	18.424	168	52	0	#NULL!	1	0	0	1	1	0	1	0	0	0	0	0	0	0	0	1	0	0	0	0	0	0	0	0	1	0	12	90.5333	40262	1	1	1	0	0	0	0	49.2	51.5	100.767	0	#NULL!	#NULL!
441	68	2	18.8649	157	46.5	0	#NULL!	0	0	0	0	0	0	0	0	0	0	0	0	0	0	0	0	0	0	0	0	0	0	1	2	1	#NULL!	11.5	5.6	42870	1	1	1	0	0	1	0	59.5	55.4	15.0333	0	2018-10-10	11.5
442	55	2	17.5924	146	37.5	0	#NULL!	0	1	0	0	0	0	0	1	0	0	0	0	0	0	0	0	0	0	0	0	0	0	1	0	1	1	6	1.46667	40363	1	1	1	0	0	0	0	45.95	41.75	97.5	0	#NULL!	#NULL!
443	27	2	15.2416	162	40	0	#NULL!	0	0	0	0	0	1	1	1	0	0	0	0	0	0	0	0	0	0	0	0	0	0	0	0	1	0	25.1333	0.1	42500	1	1	1	0	0	0	0	57.2	57.2	31.1333	0	2018-06-06	25.1333
444	53	1	18.6122	175	57	2	45	1	0	0	0	1	0	0	0	0	0	0	0	0	0	0	1	1	0	0	0	0	0	1	0	1	1	82	3	40801	1	1	0	0	0	1	0	57.15	56.9	87.7667	0	#NULL!	#NULL!
445	63	2	16	150	36	0	#NULL!	0	1	0	1	0	0	0	0	0	0	0	0	0	0	0	0	0	0	0	0	0	1	1	0	1	0	6	1.86667	40389	1	1	1	0	0	0	0	65.75	56.6	9	0	#NULL!	#NULL!
446	61	1	22.8624	162	60	1	15	0	0	1	0	1	0	1	0	0	0	0	0	0	0	0	0	0	0	0	0	0	0	0	0	1	0	12.3667	3.03333	42478	1	1	0	0	0	0	0	50.55	51.6	31.8667	0	2017-07-24	12.3667
447	71	1	21.3675	156	52	1	#NULL!	1	0	0	0	1	0	0	0	0	0	0	0	0	0	0	0	1	0	0	0	0	0	0	0	1	#NULL!	27.8333	#NULL!	40772	1	1	1	1	0	0	1	49.75	#NULL!	82.8667	0	2012-10-31	27.8333
448	59	1	12.1107	170	35	2	20	1	1	0	1	0	0	0	0	0	0	1	0	0	0	0	0	0	1	0	1	0	0	1	0	1	0	1	0.766667	40332	1	1	1	0	0	0	0	28.75	38.35	16.9333	0	#NULL!	#NULL!
449	80	1	19.102	175	58.5	0	#NULL!	0	1	0	1	0	0	0	0	0	0	1	0	0	0	0	0	0	0	0	0	0	0	0	0	0	#NULL!	#NULL!	#NULL!	42602	#NULL!	#NULL!	#NULL!	#NULL!	#NULL!	#NULL!	#NULL!	36.2	#NULL!	11.5	1	#NULL!	#NULL!
450	69	1	21.643	162	56.8	1	30	1	0	0	1	0	0	0	0	0	0	0	0	1	0	0	1	1	1	0	0	1	0	0	0	1	0	1	11.8333	40968	1	1	1	0	0	0	0	34.85	38.4	12.9333	1	#NULL!	#NULL!
451	77	1	21.3068	176	66	1	44	0	1	1	0	1	0	0	0	1	0	0	0	0	0	0	1	0	0	0	0	0	0	0	0	0	#NULL!	#NULL!	#NULL!	41204	#NULL!	#NULL!	#NULL!	#NULL!	#NULL!	#NULL!	#NULL!	51.2	#NULL!	20.7	1	#NULL!	#NULL!
452	57	2	18.2563	157	45	0	#NULL!	0	0	0	1	0	0	1	0	0	0	0	0	0	0	0	1	1	1	0	0	0	0	0	0	1	#NULL!	0.433333	9.3	40372	1	1	1	0	0	0	0	54.95	#NULL!	23.4	0	2011-05-01	0.433333
453	62	1	24.623	171	72	2	35	1	0	0	1	0	0	1	0	0	0	1	0	0	0	0	0	0	0	0	0	0	0	0	0	0	#NULL!	#NULL!	#NULL!	40431	#NULL!	#NULL!	#NULL!	#NULL!	#NULL!	#NULL!	#NULL!	40.1	#NULL!	93.4667	0	#NULL!	#NULL!
454	72	1	18.7783	168	53	1	10	1	0	0	0	1	0	0	0	0	0	0	0	0	0	0	0	0	0	0	0	0	0	0	0	0	#NULL!	#NULL!	#NULL!	42298	#NULL!	#NULL!	#NULL!	#NULL!	#NULL!	#NULL!	#NULL!	47.35	#NULL!	6	0	#NULL!	#NULL!
455	59	1	21.2953	172	63	1	#NULL!	0	0	0	0	0	0	0	0	0	0	0	0	0	0	0	1	1	0	0	0	0	0	0	0	0	#NULL!	#NULL!	#NULL!	41092	#NULL!	#NULL!	#NULL!	#NULL!	#NULL!	#NULL!	#NULL!	51.3	#NULL!	32.2	0	#NULL!	#NULL!
456	73	1	14.6355	159	37	0	#NULL!	1	1	0	1	0	0	1	1	0	0	0	0	0	0	0	1	0	0	0	0	0	0	1	0	1	0	21	#NULL!	40407	1	1	1	0	0	0	0	45.85	49.6	72.7667	0	#NULL!	#NULL!
457	68	2	22.0741	152	51	0	#NULL!	1	0	0	1	0	0	0	1	0	0	0	0	0	0	0	1	1	1	0	1	0	0	0	0	0	#NULL!	#NULL!	#NULL!	41968	#NULL!	#NULL!	#NULL!	#NULL!	#NULL!	#NULL!	#NULL!	31.5	#NULL!	44.2	0	#NULL!	#NULL!
458	63	1	20.5693	165	56	1	30	1	0	0	1	1	0	0	1	0	1	0	0	0	0	0	0	0	0	1	0	0	0	1	0	0	#NULL!	#NULL!	#NULL!	41367	#NULL!	#NULL!	#NULL!	#NULL!	#NULL!	#NULL!	#NULL!	52.25	#NULL!	62.3667	0	#NULL!	#NULL!
459	56	1	16.4153	171	48	1	30	1	0	0	0	1	0	0	0	1	0	0	0	0	0	0	0	0	0	0	0	0	0	0	#NULL!	0	#NULL!	#NULL!	#NULL!	40451	#NULL!	#NULL!	#NULL!	#NULL!	#NULL!	#NULL!	#NULL!	55	#NULL!	10.4667	1	#NULL!	#NULL!
460	46	2	20.4491	164	55	0	#NULL!	0	0	0	1	0	0	0	0	0	0	0	0	0	0	0	1	1	0	0	0	0	0	0	0	1	0	3.36667	24.8667	41025	1	1	1	0	0	0	0	52.2	47.2	28.6	0	2014-08-21	3.36667
461	61	2	21.5139	167	60	0	#NULL!	0	1	0	1	0	0	0	1	0	0	0	0	0	0	0	1	0	0	1	0	0	0	0	0	0	#NULL!	#NULL!	#NULL!	40878	#NULL!	#NULL!	#NULL!	#NULL!	#NULL!	#NULL!	#NULL!	49.4	#NULL!	69.7333	0	#NULL!	#NULL!
462	59	2	26.9127	153	63	0	#NULL!	1	1	0	0	0	1	0	0	0	0	0	0	0	0	0	0	1	0	0	0	0	0	1	1	1	#NULL!	11.9667	3.9	41755	1	1	1	0	0	0	0	56.1	#NULL!	53.1	0	2015-08-15	15.7333
463	52	2	20.9644	159	53	0	#NULL!	0	0	0	0	0	0	1	1	0	0	0	0	0	0	0	1	1	0	1	0	0	0	0	0	1	0	18.6333	23.9667	41983	1	1	1	0	0	0	0	55.95	57.5	48.3667	0	2018-06-10	18.6333
464	73	2	17.4449	157	43	0	#NULL!	1	0	0	1	0	0	1	0	0	0	0	0	0	0	0	0	0	0	0	0	0	1	1	0	1	1	20	4.86667	40486	1	1	1	0	0	0	0	35.85	#NULL!	5.1	0	#NULL!	#NULL!
465	75	2	17.5049	156	42.6	0	#NULL!	0	1	0	1	0	0	0	0	0	0	0	0	0	0	0	1	1	0	0	1	0	0	0	0	0	#NULL!	#NULL!	#NULL!	40470	#NULL!	#NULL!	#NULL!	#NULL!	#NULL!	#NULL!	#NULL!	29.25	#NULL!	36.8667	0	#NULL!	#NULL!
466	58	2	22.0449	156.8	54.2	0	#NULL!	0	0	0	0	0	0	0	1	0	0	0	0	0	0	0	0	0	0	0	0	0	0	1	#NULL!	1	0	10	17.3667	40693	1	1	1	0	0	0	0	47.7	52.75	91.3667	0	#NULL!	#NULL!
467	62	2	19.0677	157	47	0	#NULL!	1	0	0	0	0	0	0	0	0	0	0	0	0	0	0	0	0	0	0	0	0	0	1	2	1	#NULL!	2.56667	9.83333	42970	1	1	1	0	0	1	0	48.1	#NULL!	11.2333	0	2018-08-30	2.56667
468	66	1	17.5064	169	50	1	#NULL!	1	0	0	1	1	0	0	0	0	0	0	0	0	0	0	1	0	0	0	0	0	0	1	0	1	1	10	#NULL!	40526	1	1	1	0	0	0	0	46.15	47.65	96.9333	0	#NULL!	#NULL!
469	60	1	17.9817	151	41	0	#NULL!	1	1	0	1	0	0	1	0	0	0	0	0	0	0	0	0	1	0	0	0	0	1	1	0	0	#NULL!	#NULL!	#NULL!	40500	#NULL!	#NULL!	#NULL!	#NULL!	#NULL!	#NULL!	#NULL!	48.3	#NULL!	77.7333	0	#NULL!	#NULL!
470	81	1	24.0882	163	64	1	#NULL!	1	1	0	0	0	0	0	1	0	0	0	0	0	0	0	0	0	0	0	0	0	0	0	0	0	#NULL!	#NULL!	#NULL!	40549	#NULL!	#NULL!	#NULL!	#NULL!	#NULL!	#NULL!	#NULL!	48.1	#NULL!	75.3	0	#NULL!	#NULL!
471	77	2	19.2277	158	48	0	#NULL!	0	1	0	0	0	0	0	0	1	0	1	0	0	0	0	0	0	0	0	0	0	0	0	#NULL!	1	0	15.1333	0.466667	41934	1	1	1	0	0	0	0	44.15	44.15	50	0	2016-02-02	15.1333
472	77	1	21.8203	168.7	62.1	1	50	0	1	0	0	0	0	0	0	0	0	0	0	0	0	0	0	0	0	0	0	0	0	1	0	0	#NULL!	#NULL!	#NULL!	42555	#NULL!	#NULL!	#NULL!	#NULL!	#NULL!	#NULL!	#NULL!	42.25	#NULL!	11.8	0	#NULL!	#NULL!
473	24	2	16.2303	162.2	42.7	0	#NULL!	0	0	0	1	0	0	0	1	0	0	0	0	0	0	0	0	1	0	1	0	0	0	1	0	1	0	18.0333	0.733333	42464	1	1	1	0	0	1	0	57.9	51	29.4667	0	2017-10-19	18.7667
474	77	2	21.4536	163	57	0	#NULL!	1	0	0	1	0	0	0	0	0	0	0	0	0	0	0	0	1	0	0	0	0	0	0	0	0	#NULL!	#NULL!	#NULL!	40597	#NULL!	#NULL!	#NULL!	#NULL!	#NULL!	#NULL!	#NULL!	51.55	#NULL!	88.3	0	#NULL!	#NULL!
475	69	2	23.7419	159.5	60.4	0	#NULL!	0	0	0	1	0	0	1	0	0	0	0	0	0	0	0	0	0	0	0	0	0	0	0	0	0	#NULL!	#NULL!	#NULL!	40637	#NULL!	#NULL!	#NULL!	#NULL!	#NULL!	#NULL!	#NULL!	54.35	#NULL!	8.93333	0	#NULL!	#NULL!
476	33	2	18.1955	159	46	0	#NULL!	1	0	0	1	0	0	0	0	0	0	0	0	0	0	0	1	1	0	0	0	0	0	0	0	1	0	14	29.8667	42313	1	1	1	0	0	0	0	49.7	47.6	37.3667	0	#NULL!	#NULL!
477	71	1	18.0662	163	48	1	#NULL!	1	0	0	0	0	0	0	0	0	0	1	0	0	0	0	1	1	0	0	0	1	0	0	0	0	#NULL!	#NULL!	#NULL!	40668	#NULL!	#NULL!	#NULL!	#NULL!	#NULL!	#NULL!	#NULL!	43.3	#NULL!	90.5	0	#NULL!	#NULL!
478	61	1	18.1662	174	55	0	#NULL!	0	0	0	1	0	0	0	0	0	0	0	0	0	0	0	0	0	1	0	0	0	0	0	0	1	0	2	1.4	40645	1	1	1	0	0	0	0	36.75	36.8	13.5	1	#NULL!	#NULL!
479	73	1	14.8494	160.6	38.3	0	#NULL!	0	0	0	1	0	0	0	0	0	0	0	0	0	0	0	1	1	0	0	0	0	0	1	0	1	#NULL!	0.166667	1.16667	42949	1	1	1	0	0	0	0	34.35	34.45	13.5667	0	2017-09-11	0.166667
480	43	2	24.1672	164	65	0	#NULL!	0	0	0	1	0	0	1	0	0	0	0	0	0	0	0	1	1	0	0	0	0	0	1	0	0	#NULL!	#NULL!	#NULL!	40637	#NULL!	#NULL!	#NULL!	#NULL!	#NULL!	#NULL!	#NULL!	49.4	#NULL!	20.1667	0	#NULL!	#NULL!
481	33	1	23.246	182	77	0	#NULL!	0	0	0	0	0	0	0	1	0	0	0	0	0	0	0	0	0	0	0	0	0	0	0	#NULL!	0	#NULL!	#NULL!	#NULL!	41885	#NULL!	#NULL!	#NULL!	#NULL!	#NULL!	#NULL!	#NULL!	58.95	#NULL!	23.3333	1	#NULL!	#NULL!
482	62	2	24.1415	155	58	0	#NULL!	1	0	0	0	0	0	0	1	0	0	0	0	0	0	0	0	0	0	0	0	0	0	0	0	0	#NULL!	#NULL!	#NULL!	41039	#NULL!	#NULL!	#NULL!	#NULL!	#NULL!	#NULL!	#NULL!	43.75	#NULL!	76.5333	0	#NULL!	#NULL!
483	66	2	23.4952	153	55	0	#NULL!	0	1	0	0	0	0	0	1	0	0	0	0	0	0	1	0	0	0	0	0	0	0	0	0	0	#NULL!	#NULL!	#NULL!	41305	#NULL!	#NULL!	#NULL!	#NULL!	#NULL!	#NULL!	#NULL!	39	#NULL!	70.9667	0	#NULL!	#NULL!
484	73	1	27.8421	165	75.8	3	#NULL!	0	0	0	1	0	0	0	0	0	0	1	0	1	0	0	0	1	0	0	0	0	0	0	2	1	#NULL!	0.666667	1.4	42752	1	1	1	0	0	0	0	44	41.1	18.2	1	2017-03-20	0.666667
485	79	1	24.3418	166.4	67.4	1	#NULL!	1	0	0	1	0	0	0	0	0	0	0	0	0	0	0	1	1	0	0	0	0	0	0	0	0	#NULL!	#NULL!	#NULL!	42122	#NULL!	#NULL!	#NULL!	#NULL!	#NULL!	#NULL!	#NULL!	52.45	#NULL!	24.5	0	#NULL!	#NULL!
486	71	1	21.1592	175	64.8	1	12.5	1	0	0	0	0	0	0	0	0	0	1	0	0	0	1	0	0	0	0	0	0	0	1	0	1	0	18.4333	6.2	42356	1	1	1	0	0	0	0	51.3	50.2	34.9	0	2017-12-26	17.7333
487	65	2	15.9439	168	45	0	#NULL!	0	0	0	0	0	0	0	0	0	0	0	0	0	0	0	0	0	0	0	0	0	0	0	0	0	#NULL!	#NULL!	#NULL!	40742	#NULL!	#NULL!	#NULL!	#NULL!	#NULL!	#NULL!	#NULL!	50.6	#NULL!	77	0	#NULL!	#NULL!
488	79	1	22.68	164	61	1	25	1	0	0	1	0	0	0	1	1	0	0	0	0	0	0	0	0	0	0	0	0	0	0	0	1	0	25.3667	5.06667	41160	1	1	1	0	0	0	0	49.6	54.95	75.8	0	2015-03-10	#NULL!
489	65	1	20.2812	172	60	0	#NULL!	1	1	0	0	0	0	1	1	0	0	0	0	0	0	0	0	0	0	0	0	0	0	1	1	1	1	22	2.86667	42617	1	1	1	0	0	0	0	51.2	51.2	27.2333	0	#NULL!	#NULL!
490	51	2	20.5688	159	52	0	#NULL!	0	0	0	1	0	0	0	1	0	1	0	0	0	0	0	0	0	0	0	0	0	0	0	0	0	#NULL!	#NULL!	#NULL!	41188	#NULL!	#NULL!	#NULL!	#NULL!	#NULL!	#NULL!	#NULL!	52.5	#NULL!	72.9	0	2013-03-17	5.46667
491	70	2	23.9188	161	62	0	#NULL!	0	0	0	0	0	0	0	1	0	0	0	0	0	0	0	0	0	0	0	0	0	0	0	0	0	#NULL!	#NULL!	#NULL!	41568	#NULL!	#NULL!	#NULL!	#NULL!	#NULL!	#NULL!	#NULL!	51.2	#NULL!	48.4	0	#NULL!	#NULL!
492	49	2	19.7055	164	53	0	#NULL!	0	0	0	1	0	0	0	0	0	0	0	0	1	0	0	1	1	1	0	0	0	0	0	0	0	#NULL!	#NULL!	#NULL!	41953	#NULL!	#NULL!	#NULL!	#NULL!	#NULL!	#NULL!	#NULL!	61.1	#NULL!	35.0667	0	2014-11-23	0.433333
493	57	2	19.0471	149.2	42.4	0	#NULL!	0	0	0	0	0	0	0	0	0	0	0	0	0	0	0	0	1	0	0	0	0	0	0	0	1	1	18.6	9.33333	41648	1	1	1	0	0	0	0	51.15	50.85	55.1	0	2016-04-26	16.6
494	79	1	25.4432	163	67.6	1	#NULL!	1	0	0	0	1	0	0	0	0	0	0	0	0	0	0	0	0	0	1	0	0	0	0	0	0	#NULL!	#NULL!	#NULL!	42085	#NULL!	#NULL!	#NULL!	#NULL!	#NULL!	#NULL!	#NULL!	43.95	#NULL!	24.1	0	#NULL!	#NULL!
495	54	2	19.6752	161	51	0	#NULL!	0	0	0	0	0	0	0	1	0	0	0	0	0	0	0	0	0	0	0	0	0	0	0	0	1	#NULL!	13.7667	2.66667	42398	1	1	1	0	0	0	0	60.45	53.85	34.5333	0	2017-06-05	16.8
496	77	1	23.4375	160	60	1	#NULL!	0	0	0	0	0	0	0	0	0	0	0	0	0	0	0	1	0	1	0	0	0	0	0	0	0	#NULL!	#NULL!	#NULL!	41809	#NULL!	#NULL!	#NULL!	#NULL!	#NULL!	#NULL!	#NULL!	42.35	#NULL!	51.1	0	#NULL!	#NULL!
497	28	2	21.801	160.7	56.3	0	#NULL!	0	0	0	0	0	0	0	0	0	0	0	0	0	0	0	0	1	0	0	0	0	0	1	0	1	0	24.9667	1.46667	42870	1	1	1	0	0	0	0	48.65	52.7	15.7333	0	2019-07-17	27.8667
498	42	2	20.4444	150	46	0	#NULL!	0	0	0	1	0	0	1	0	0	0	0	0	0	0	0	1	0	0	0	0	0	0	0	0	1	1	33	0.8	40000	1	1	1	0	0	0	0	53	53	59.9667	0	#NULL!	#NULL!
499	73	1	19.8863	160.3	51.1	0	#NULL!	1	1	1	0	0	0	0	1	0	0	0	0	0	0	0	1	1	0	0	0	0	0	0	#NULL!	1	#NULL!	9.8	#NULL!	41983	0	1	0	0	1	0	1	40.8	54.15	48.3667	0	2014-02-05	9.8
500	63	2	17.103	151.2	39.1	0	#NULL!	1	0	0	1	1	0	1	0	0	0	0	0	0	0	0	1	0	0	0	0	0	0	0	0	1	1	12	0.633333	40471	1	1	1	0	0	0	0	51.25	51.25	98.7667	0	2012-11-19	24.7333
501	72	2	20.4444	150	46	0	#NULL!	0	0	0	1	0	0	0	0	0	0	0	0	0	0	0	1	1	0	0	0	0	0	1	0	0	#NULL!	#NULL!	#NULL!	41905	#NULL!	#NULL!	#NULL!	#NULL!	#NULL!	#NULL!	#NULL!	58.55	#NULL!	17.1	0	#NULL!	#NULL!
502	50	2	22.231	167	62	0	#NULL!	1	0	0	1	0	0	0	1	0	0	0	0	0	0	0	0	0	0	0	0	0	0	1	0	0	#NULL!	#NULL!	#NULL!	41508	#NULL!	#NULL!	#NULL!	#NULL!	#NULL!	#NULL!	#NULL!	47.8	#NULL!	64.2	0	#NULL!	#NULL!
503	56	2	15.0311	159	38	0	#NULL!	1	0	0	0	0	0	0	1	0	0	0	0	0	0	0	0	0	0	1	1	0	0	1	0	0	#NULL!	#NULL!	#NULL!	42478	#NULL!	#NULL!	#NULL!	#NULL!	#NULL!	#NULL!	#NULL!	49.7	#NULL!	5.26667	1	#NULL!	#NULL!
504	68	2	21.7738	166	60	0	#NULL!	1	0	0	1	0	0	0	0	0	0	0	0	0	0	0	0	0	0	0	0	0	0	0	0	0	#NULL!	#NULL!	#NULL!	42390	#NULL!	#NULL!	#NULL!	#NULL!	#NULL!	#NULL!	#NULL!	55.3	#NULL!	15.4	0	#NULL!	#NULL!
505	65	1	16.6525	168	47	1	10	1	0	0	0	0	0	0	1	0	1	0	0	0	0	0	1	1	0	0	0	0	0	0	0	0	#NULL!	#NULL!	#NULL!	40947	#NULL!	#NULL!	#NULL!	#NULL!	#NULL!	#NULL!	#NULL!	45.8	#NULL!	82.9	0	#NULL!	#NULL!
506	75	1	16.3847	162	43	0	#NULL!	1	0	0	0	0	0	0	0	0	0	0	0	0	0	0	0	0	0	0	0	0	0	0	0	1	#NULL!	12.2333	4.46667	42535	1	1	1	0	0	0	0	48.9	#NULL!	16.6667	0	2017-10-28	40.8
507	50	2	22.5069	152	52	0	#NULL!	0	1	0	0	0	0	0	1	0	0	0	0	0	0	0	1	1	0	1	1	0	1	0	0	1	1	5	17.4667	41404	1	1	1	0	0	0	0	45.15	52	67.6667	0	#NULL!	#NULL!
508	52	2	21.5019	157	53	0	#NULL!	0	0	0	1	0	0	1	1	0	0	0	0	0	0	0	0	0	0	0	0	0	0	0	0	1	0	10	64.2333	40869	1	1	1	0	0	0	0	52.35	53.7	80.9333	0	#NULL!	#NULL!
509	64	1	24.1619	165.4	66.1	1	30	1	1	1	1	1	0	1	0	0	0	0	0	0	0	0	0	0	0	1	0	0	0	0	0	0	#NULL!	#NULL!	#NULL!	40834	#NULL!	#NULL!	#NULL!	#NULL!	#NULL!	#NULL!	#NULL!	47.15	#NULL!	86.6667	0	#NULL!	#NULL!
510	58	1	26.1493	176	81	0	#NULL!	1	0	0	0	0	0	1	0	0	0	0	0	0	0	0	0	1	0	0	0	0	0	0	0	0	#NULL!	#NULL!	#NULL!	40875	#NULL!	#NULL!	#NULL!	#NULL!	#NULL!	#NULL!	#NULL!	52.6	#NULL!	79.5333	0	#NULL!	#NULL!
511	30	2	20.4444	150	46	0	#NULL!	0	0	0	1	0	1	0	0	0	0	0	0	0	0	0	1	0	0	0	1	0	0	0	0	1	0	6	0.733333	40842	1	1	1	0	0	1	0	42.15	37.1	68.8333	0	#NULL!	#NULL!
512	75	1	19.0311	170	55	0	#NULL!	1	0	0	0	1	0	0	1	0	0	0	0	0	0	1	0	0	0	0	0	0	0	0	0	0	#NULL!	#NULL!	#NULL!	42531	#NULL!	#NULL!	#NULL!	#NULL!	#NULL!	#NULL!	#NULL!	50.05	#NULL!	30.1	0	2016-01-05	0.233333
513	59	1	19.8347	165	54	0	#NULL!	0	0	0	0	0	0	0	0	0	0	0	0	0	0	0	1	1	0	0	0	0	0	0	0	1	0	13.5333	7.33333	41099	1	1	1	0	0	0	0	55.9	55.9	45.5	0	2014-03-27	12.6
514	69	2	14.6696	156	35.7	0	#NULL!	1	1	0	0	0	0	1	1	0	0	0	0	0	0	0	1	0	0	0	0	0	0	0	0	1	0	24	4.83333	40942	1	1	1	0	0	0	0	50.7	46.95	44.2333	1	#NULL!	#NULL!
515	51	1	21.2585	168	60	0	#NULL!	0	0	0	0	0	0	0	1	0	0	0	0	0	0	0	1	1	0	0	0	0	0	0	0	0	#NULL!	#NULL!	#NULL!	41970	#NULL!	#NULL!	#NULL!	#NULL!	#NULL!	#NULL!	#NULL!	52.4	#NULL!	36.8333	0	#NULL!	#NULL!
516	56	1	22.913	171	67	1	#NULL!	0	1	0	1	0	0	0	1	0	0	0	0	0	0	0	0	1	0	0	0	0	0	0	0	0	#NULL!	#NULL!	#NULL!	42439	#NULL!	#NULL!	#NULL!	#NULL!	#NULL!	#NULL!	#NULL!	47.35	#NULL!	33.1667	0	#NULL!	#NULL!
517	74	1	18.3058	178	58	1	#NULL!	1	0	0	1	0	0	0	1	0	0	0	0	0	0	0	1	0	0	0	0	0	1	1	0	0	#NULL!	#NULL!	#NULL!	41450	#NULL!	#NULL!	#NULL!	#NULL!	#NULL!	#NULL!	#NULL!	49.4	#NULL!	62.8333	0	2013-08-17	1.76667
518	57	2	24.6152	163	65.4	0	#NULL!	0	0	0	0	0	0	0	0	0	0	0	0	0	0	0	0	1	0	0	0	0	0	0	0	0	#NULL!	#NULL!	#NULL!	41164	#NULL!	#NULL!	#NULL!	#NULL!	#NULL!	#NULL!	#NULL!	58.7	#NULL!	0.966667	0	#NULL!	#NULL!
519	54	2	18.0226	171	52.7	0	#NULL!	0	0	0	0	0	0	0	0	0	0	0	0	0	0	0	0	0	0	0	0	0	0	0	0	0	#NULL!	#NULL!	#NULL!	41072	#NULL!	#NULL!	#NULL!	#NULL!	#NULL!	#NULL!	#NULL!	52.8	#NULL!	70	0	#NULL!	#NULL!
520	70	2	16.8463	148.2	37	0	#NULL!	0	1	0	0	0	0	0	0	0	0	0	0	0	0	1	0	0	0	0	0	0	1	0	0	1	0	14.5	0.933333	41011	1	1	1	0	0	0	0	46.75	40.85	77.4333	0	#NULL!	#NULL!
521	65	2	20.4294	158	51	0	#NULL!	1	0	0	1	0	0	0	1	0	0	0	0	0	0	0	0	0	0	0	0	0	0	0	0	0	#NULL!	#NULL!	#NULL!	42241	#NULL!	#NULL!	#NULL!	#NULL!	#NULL!	#NULL!	#NULL!	49.1	#NULL!	34.5667	0	2015-09-16	0.0666667
522	56	2	18.4911	156	45	0	#NULL!	0	0	0	1	0	0	0	0	0	0	1	0	0	0	0	1	0	0	0	0	0	0	1	0	0	#NULL!	#NULL!	#NULL!	41029	#NULL!	#NULL!	#NULL!	#NULL!	#NULL!	#NULL!	#NULL!	51.1	#NULL!	75.9	0	#NULL!	#NULL!
523	60	2	22.6562	160	58	0	#NULL!	1	1	1	0	0	1	1	0	0	0	0	0	0	0	0	0	1	0	1	0	0	0	0	0	0	#NULL!	#NULL!	#NULL!	42192	#NULL!	#NULL!	#NULL!	#NULL!	#NULL!	#NULL!	#NULL!	51.1	#NULL!	41.4	0	2015-07-02	0.2
524	42	2	18.8707	166	52	0	#NULL!	0	1	0	0	0	0	0	0	0	0	0	0	0	0	0	0	0	0	0	0	0	0	0	#NULL!	0	#NULL!	#NULL!	#NULL!	41676	#NULL!	#NULL!	#NULL!	#NULL!	#NULL!	#NULL!	#NULL!	48.5	#NULL!	52.7667	0	#NULL!	#NULL!
525	74	1	21.0828	154	50	0	#NULL!	1	0	0	0	0	0	0	0	1	0	0	0	0	0	0	0	0	0	0	0	0	0	0	0	0	#NULL!	#NULL!	#NULL!	41019	#NULL!	#NULL!	#NULL!	#NULL!	#NULL!	#NULL!	#NULL!	44.55	#NULL!	17.7333	0	#NULL!	#NULL!
526	64	1	23.1206	174	70	1	10	1	0	0	1	0	0	1	0	1	0	0	0	0	0	0	0	0	0	0	0	0	0	0	0	0	#NULL!	#NULL!	#NULL!	42852	#NULL!	#NULL!	#NULL!	#NULL!	#NULL!	#NULL!	#NULL!	52.5	#NULL!	16.5333	0	#NULL!	#NULL!
527	55	2	18.5078	166	51	0	#NULL!	0	1	0	0	0	0	1	0	0	0	1	0	0	0	0	1	1	0	0	0	0	1	0	0	1	0	17	13.5	41019	1	1	1	0	0	0	0	58.15	50.65	75.0667	0	2014-10-13	16.7
528	70	1	14.834	178	47	1	20	1	0	0	1	1	0	0	1	0	0	0	0	0	0	0	1	1	1	1	0	0	1	1	0	1	1	24	7.9	41040	1	1	1	0	0	0	0	39.35	47.45	40.4667	0	#NULL!	#NULL!
529	84	1	14.5003	164	39	0	#NULL!	1	0	0	0	0	0	0	0	0	0	0	0	0	0	0	0	0	1	0	0	0	0	1	0	1	0	4	0.5	41060	1	1	1	0	0	0	0	34.85	34.45	6.96667	1	#NULL!	#NULL!
530	68	1	19.721	167	55	0	#NULL!	1	1	1	0	0	0	0	1	0	0	0	0	0	0	1	0	0	0	0	0	0	0	0	0	1	#NULL!	10.3	5.3	41188	1	1	1	0	0	0	0	26.75	38.1	21.9333	1	2014-01-17	#NULL!
531	56	2	31.3251	158	78.2	0	#NULL!	0	1	0	0	0	0	0	1	0	0	0	0	0	0	0	0	0	0	0	0	0	0	0	0	0	#NULL!	#NULL!	#NULL!	41229	#NULL!	#NULL!	#NULL!	#NULL!	#NULL!	#NULL!	#NULL!	45.45	#NULL!	63.3667	0	#NULL!	#NULL!
532	58	2	23.634	158	59	0	#NULL!	0	0	0	0	0	0	0	0	0	0	0	0	0	0	0	1	1	0	0	0	0	0	0	0	0	#NULL!	6.2	#NULL!	41073	#NULL!	#NULL!	#NULL!	#NULL!	#NULL!	#NULL!	#NULL!	51.1	#NULL!	72.9667	0	2012-12-15	6.2
533	59	2	22.151	159	56	0	#NULL!	0	0	0	0	0	0	0	0	0	0	0	0	0	0	0	0	1	0	0	0	0	0	1	#NULL!	1	#NULL!	0.8	15.7	41078	1	1	1	0	0	1	0	55.7	48.9	64.9333	0	#NULL!	#NULL!
534	67	1	20.4152	170	59	1	30	0	1	1	0	0	0	0	1	0	0	1	0	0	0	0	0	0	0	0	1	0	0	0	0	0	#NULL!	#NULL!	#NULL!	41268	#NULL!	#NULL!	#NULL!	#NULL!	#NULL!	#NULL!	#NULL!	84.85	#NULL!	66.2	1	#NULL!	#NULL!
535	49	2	22.0317	158	55	0	#NULL!	1	0	0	0	0	0	0	1	0	0	0	0	0	0	0	0	0	1	0	0	0	0	1	0	1	0	11.5	18.0667	41320	1	1	1	0	0	0	0	52.15	52.75	65.0667	0	#NULL!	#NULL!
536	67	2	20.0877	148	44	0	#NULL!	1	1	0	1	0	0	0	0	0	0	0	0	0	0	0	1	1	0	0	1	0	1	0	0	0	#NULL!	#NULL!	#NULL!	42669	#NULL!	#NULL!	#NULL!	#NULL!	#NULL!	#NULL!	#NULL!	52.1	#NULL!	25.5	0	#NULL!	#NULL!
537	65	2	19.5646	152.5	45.5	0	#NULL!	1	0	0	1	0	0	0	0	0	0	0	0	0	0	0	1	1	1	0	0	0	0	1	1	1	1	24.5	1.9	41436	1	1	0	0	0	1	0	50.05	#NULL!	63.7333	0	2015-08-12	35.9667
538	58	2	24.3496	153	57	0	#NULL!	0	0	0	1	0	0	0	0	0	0	0	0	0	0	0	0	0	1	0	0	0	0	0	0	1	0	4	33.8667	41135	1	1	1	0	0	0	0	38.5	61.55	76.6333	0	#NULL!	#NULL!
539	49	2	20.8247	147	45	0	#NULL!	0	0	1	1	0	0	0	0	0	0	0	0	0	0	0	1	1	0	0	0	0	0	1	0	1	1	22	0.133333	41167	1	1	1	0	0	1	0	47.2	47.2	71.3	0	2014-07-12	22.0333
540	50	1	24.1633	175	74	0	#NULL!	1	1	0	0	0	0	0	1	0	1	0	0	0	0	0	0	0	0	0	0	0	0	0	0	0	#NULL!	#NULL!	#NULL!	41190	#NULL!	#NULL!	#NULL!	#NULL!	#NULL!	#NULL!	#NULL!	49.2	#NULL!	73.1333	0	#NULL!	#NULL!
541	52	2	20.8117	155	50	0	#NULL!	0	0	1	0	0	0	0	0	0	0	0	0	0	0	0	1	1	0	0	0	0	0	0	0	1	#NULL!	11.3667	#NULL!	41227	1	1	1	1	0	0	0	48.3	48.75	11.2667	0	2013-10-19	11.3667
542	57	2	15.4266	159	39	0	#NULL!	0	1	1	0	0	0	0	1	0	0	1	0	0	0	0	0	0	0	0	0	0	0	0	#NULL!	0	#NULL!	#NULL!	#NULL!	41645	#NULL!	#NULL!	#NULL!	#NULL!	#NULL!	#NULL!	#NULL!	45.05	#NULL!	10.7667	1	#NULL!	#NULL!
543	74	1	21.7993	170	63	2	50	1	1	0	0	1	0	0	1	0	0	0	0	0	0	0	0	0	0	0	0	0	0	0	0	0	#NULL!	#NULL!	#NULL!	41277	#NULL!	#NULL!	#NULL!	#NULL!	#NULL!	#NULL!	#NULL!	35.9	#NULL!	59.9	0	#NULL!	#NULL!
544	48	2	23.4221	156	57	0	#NULL!	0	0	0	0	0	0	0	1	0	0	0	0	0	0	0	1	1	0	0	0	0	0	0	0	0	#NULL!	#NULL!	#NULL!	42047	#NULL!	#NULL!	#NULL!	#NULL!	#NULL!	#NULL!	#NULL!	58.15	#NULL!	46.2333	0	#NULL!	#NULL!
545	56	2	15.0311	159	38	1	20	1	1	1	0	1	1	0	0	0	0	0	0	0	0	0	1	1	0	0	0	0	0	1	#NULL!	1	0	24	1.16667	41288	1	1	1	0	0	0	0	53.75	56.5	51.6333	0	#NULL!	#NULL!
546	45	2	19.9481	163	53	0	#NULL!	0	0	0	1	0	0	0	0	0	0	0	0	0	0	0	1	1	0	0	0	0	0	0	0	0	#NULL!	#NULL!	#NULL!	42045	#NULL!	#NULL!	#NULL!	#NULL!	#NULL!	#NULL!	#NULL!	51.05	#NULL!	46.3	0	#NULL!	#NULL!
547	42	1	24.5435	185	84	1	10	0	0	0	1	0	0	0	0	0	0	0	0	0	0	0	0	0	0	0	0	0	0	0	0	1	0	8	2.63333	41295	1	1	1	0	0	0	0	53.05	57.1	25.0333	0	#NULL!	#NULL!
548	31	2	20.3125	160	52	0	#NULL!	1	0	0	0	0	0	0	0	0	0	0	0	0	0	0	0	0	0	1	0	0	0	0	0	0	#NULL!	#NULL!	#NULL!	41291	#NULL!	#NULL!	#NULL!	#NULL!	#NULL!	#NULL!	#NULL!	51.9	#NULL!	59.7	0	#NULL!	#NULL!
549	74	2	20.4444	150	46	0	#NULL!	1	1	0	0	0	1	0	0	0	0	0	0	0	0	0	1	1	0	0	0	0	0	0	0	1	1	22	3.7	41311	1	1	1	0	0	0	0	49.8	54.15	26.1	0	#NULL!	#NULL!
550	77	1	23.6652	167	66	1	20	1	0	0	0	0	0	0	1	0	0	0	0	0	0	0	1	1	0	0	0	0	0	0	0	0	#NULL!	#NULL!	#NULL!	41526	#NULL!	#NULL!	#NULL!	#NULL!	#NULL!	#NULL!	#NULL!	39.55	#NULL!	63.6	0	#NULL!	#NULL!
551	77	1	16.6133	159	42	1	40	0	1	0	0	0	0	0	1	0	0	0	0	0	0	0	1	1	0	0	0	0	0	0	0	0	#NULL!	#NULL!	#NULL!	41374	#NULL!	#NULL!	#NULL!	#NULL!	#NULL!	#NULL!	#NULL!	48.4	#NULL!	35	0	#NULL!	#NULL!
552	67	1	17.1753	174	52	0	#NULL!	1	0	0	0	1	0	0	0	0	0	0	0	0	0	0	0	0	1	0	0	0	0	1	3	0	#NULL!	#NULL!	#NULL!	41584	#NULL!	#NULL!	#NULL!	#NULL!	#NULL!	#NULL!	#NULL!	47.15	#NULL!	11.4333	0	#NULL!	#NULL!
553	61	2	17.7458	152	41	0	#NULL!	0	0	0	1	0	0	0	0	0	0	0	0	0	0	0	1	0	0	0	0	0	0	0	0	1	0	16	10.2333	41383	1	1	1	0	0	0	0	49.15	53.1	49	0	#NULL!	#NULL!
554	56	2	25.5367	152	59	0	#NULL!	1	1	0	0	0	0	0	0	0	0	0	0	1	0	0	0	1	0	0	0	0	0	0	0	1	0	18	2.1	41625	1	1	1	0	0	0	0	48.35	53.05	55.8333	0	#NULL!	#NULL!
555	40	2	19.0436	157.6	47.3	0	#NULL!	1	0	0	0	0	0	0	0	0	0	0	0	0	0	1	0	0	0	0	0	0	0	0	0	0	#NULL!	#NULL!	#NULL!	41410	#NULL!	#NULL!	#NULL!	#NULL!	#NULL!	#NULL!	#NULL!	49.75	#NULL!	18.6	0	#NULL!	#NULL!
556	96	2	23.0112	156	56	0	#NULL!	0	1	0	1	0	0	0	1	0	0	0	0	0	0	0	0	1	0	0	0	0	0	0	0	0	#NULL!	#NULL!	#NULL!	42842	#NULL!	#NULL!	#NULL!	#NULL!	#NULL!	#NULL!	#NULL!	39.9	#NULL!	1.86667	0	2017-06-06	1.1
557	66	2	20.1733	159	51	0	#NULL!	1	1	0	0	0	0	0	0	0	0	0	0	0	0	0	0	0	0	0	0	0	0	0	0	0	#NULL!	#NULL!	#NULL!	41457	#NULL!	#NULL!	#NULL!	#NULL!	#NULL!	#NULL!	#NULL!	53.05	#NULL!	65.9	0	#NULL!	#NULL!
558	55	2	22.2137	153	52	0	#NULL!	0	0	0	1	0	0	0	1	0	0	0	0	1	0	0	1	1	0	0	0	0	0	0	0	0	#NULL!	#NULL!	#NULL!	42734	#NULL!	#NULL!	#NULL!	#NULL!	#NULL!	#NULL!	#NULL!	53.5	#NULL!	23.3333	0	#NULL!	#NULL!
559	81	1	19.313	156	47	0	#NULL!	1	1	1	0	0	1	0	0	0	0	1	0	0	0	0	0	0	0	0	0	0	0	0	0	0	#NULL!	#NULL!	#NULL!	41431	#NULL!	#NULL!	#NULL!	#NULL!	#NULL!	#NULL!	#NULL!	34.25	#NULL!	21.9667	0	2013-09-30	0.266667
560	68	2	17.2248	158	43	0	#NULL!	0	0	0	0	0	0	0	0	0	0	0	0	0	0	0	0	0	0	0	0	0	0	0	0	0	#NULL!	#NULL!	#NULL!	41502	#NULL!	#NULL!	#NULL!	#NULL!	#NULL!	#NULL!	#NULL!	49.9	#NULL!	64.4	0	#NULL!	#NULL!
561	76	2	30.1788	149	67	0	#NULL!	1	1	0	1	0	1	0	0	0	0	0	0	0	0	0	0	0	0	0	0	0	0	0	0	0	#NULL!	#NULL!	#NULL!	41724	#NULL!	#NULL!	#NULL!	#NULL!	#NULL!	#NULL!	#NULL!	46.85	#NULL!	45.1	0	#NULL!	#NULL!
562	68	1	22.6757	168	64	1	20	1	0	1	0	1	0	0	0	0	0	0	0	0	0	0	1	1	0	0	0	0	0	0	0	1	1	26.4667	0.4	41471	1	1	1	0	1	0	1	45.4	43.65	48.8667	0	2015-09-30	26.7667
563	46	2	20.1037	161.6	52.5	0	#NULL!	1	0	0	1	0	0	0	0	0	0	0	0	0	0	0	0	0	0	0	0	0	0	0	0	0	#NULL!	#NULL!	#NULL!	41488	#NULL!	#NULL!	#NULL!	#NULL!	#NULL!	#NULL!	#NULL!	52.3	#NULL!	59.6	0	#NULL!	#NULL!
564	72	1	25.4185	167.6	71.4	3	#NULL!	1	1	0	0	0	0	0	0	0	0	1	0	0	0	0	1	1	1	0	0	0	0	0	1	0	#NULL!	#NULL!	#NULL!	42814	#NULL!	#NULL!	#NULL!	#NULL!	#NULL!	#NULL!	#NULL!	40.65	#NULL!	6.86667	0	2017-04-06	0.566667
565	76	1	15.6157	164	42	0	#NULL!	0	0	0	0	0	0	0	1	0	0	0	0	0	0	0	0	1	0	0	0	0	0	0	1	1	0	21	6.03333	41802	1	1	1	1	0	0	0	54.85	50.5	45.8	1	#NULL!	#NULL!
566	66	1	21.6128	168	61	0	#NULL!	0	0	0	0	0	0	1	0	0	0	0	0	0	0	1	1	1	0	1	0	0	0	0	0	1	#NULL!	8.63333	3.33333	41835	1	1	1	0	0	0	0	47.3	48.65	53.3	0	2015-07-09	8.63333
567	50	2	20.1198	157.8	50.1	0	#NULL!	1	0	0	0	0	0	1	0	0	0	0	0	0	0	0	1	1	1	0	0	0	0	0	0	1	0	4	1.7	41792	1	1	1	0	0	0	0	54.85	50.75	26.9	0	#NULL!	#NULL!
568	62	1	23.1837	175	71	1	0.5	0	0	0	0	0	0	0	0	0	0	0	1	0	0	0	1	1	0	0	0	0	0	0	0	0	#NULL!	#NULL!	#NULL!	43048	#NULL!	#NULL!	#NULL!	#NULL!	#NULL!	#NULL!	#NULL!	61.05	#NULL!	10.2	0	#NULL!	#NULL!
569	58	2	18.8707	166	52	0	#NULL!	0	0	0	0	0	0	0	0	0	0	0	0	0	0	0	0	0	0	0	0	0	1	0	3	0	#NULL!	#NULL!	#NULL!	41624	#NULL!	#NULL!	#NULL!	#NULL!	#NULL!	#NULL!	#NULL!	50.4	#NULL!	4.3	0	#NULL!	#NULL!
570	72	1	21.9056	165.5	60	0	#NULL!	0	1	0	1	0	0	0	1	0	0	0	0	0	0	0	0	0	0	0	0	0	0	0	2	0	#NULL!	#NULL!	#NULL!	42037	#NULL!	#NULL!	#NULL!	#NULL!	#NULL!	#NULL!	#NULL!	35.15	#NULL!	9.9	0	#NULL!	#NULL!
571	67	1	19.5072	174.5	59.4	1	10	0	1	0	0	1	0	0	1	0	0	0	0	0	0	0	1	1	1	0	0	0	0	0	1	1	0	2	1.9	42178	1	1	1	0	0	0	0	45.25	40.95	7.2	1	#NULL!	#NULL!
572	54	2	20.5049	153	48	0	#NULL!	1	1	0	1	1	0	1	0	0	0	0	0	0	0	0	0	0	1	0	1	0	0	0	0	0	#NULL!	#NULL!	#NULL!	42708	#NULL!	#NULL!	#NULL!	#NULL!	#NULL!	#NULL!	#NULL!	50.2	#NULL!	19.2667	0	2016-12-07	0.133333
573	78	1	26.0617	173	78	1	25	0	0	0	1	0	1	0	1	0	0	0	0	0	0	0	0	0	0	0	0	0	0	0	0	0	#NULL!	#NULL!	#NULL!	43000	#NULL!	#NULL!	#NULL!	#NULL!	#NULL!	#NULL!	#NULL!	55.2	#NULL!	12.7	0	#NULL!	#NULL!
574	68	1	22.3094	172	66	2	10	1	0	0	0	0	0	0	0	0	0	0	0	0	0	0	1	1	0	0	0	0	0	0	0	0	#NULL!	#NULL!	#NULL!	42766	#NULL!	#NULL!	#NULL!	#NULL!	#NULL!	#NULL!	#NULL!	51.2	#NULL!	22.2667	0	#NULL!	#NULL!
575	41	2	19.2277	158	48	0	#NULL!	0	0	0	1	0	0	1	0	0	0	0	0	0	0	0	0	0	0	0	0	0	0	1	0	1	0	0.5	40.6333	41675	1	1	1	0	0	0	0	51.05	51.25	41.1	0	#NULL!	#NULL!
576	77	1	22.1003	162	58	1	40	1	1	0	0	1	0	0	0	0	0	1	0	0	0	0	0	0	0	0	0	0	0	0	0	0	#NULL!	#NULL!	#NULL!	41750	#NULL!	#NULL!	#NULL!	#NULL!	#NULL!	#NULL!	#NULL!	52.95	#NULL!	46.8	0	#NULL!	#NULL!
577	61	1	16.0156	160	41	1	40	0	0	0	0	0	0	0	0	0	0	0	0	0	0	0	1	1	1	0	1	0	0	0	1	1	#NULL!	8.8	#NULL!	42648	1	1	1	0	0	0	0	42.25	37.5	26.2	0	2016-10-08	8.8
578	75	2	18.2824	148.1	40.1	0	#NULL!	0	0	1	0	0	0	0	1	0	0	0	0	0	0	0	0	0	0	0	0	1	0	1	0	1	0	21	1.6	41703	1	1	1	0	0	0	0	25.95	47	55.2667	0	#NULL!	#NULL!
579	50	1	24.3911	173	73	1	40	0	0	0	1	1	0	0	0	0	0	0	0	0	0	0	0	1	1	0	0	0	0	1	0	1	0	11.5	1.16667	41726	1	1	1	0	0	0	0	51.45	51.05	12.9667	0	#NULL!	#NULL!
580	51	2	19.6283	158	49	0	#NULL!	0	0	0	1	0	0	1	0	0	0	0	0	0	0	0	0	1	0	0	0	0	0	0	0	1	1	10.9667	32.6667	41744	1	1	1	0	0	0	0	54.6	55.8	51.6333	0	2017-11-14	10.9667
581	91	2	15.9001	155	38.2	0	#NULL!	0	1	0	0	0	0	0	0	0	0	0	0	0	0	0	1	0	0	0	1	0	0	0	0	0	#NULL!	#NULL!	#NULL!	41732	#NULL!	#NULL!	#NULL!	#NULL!	#NULL!	#NULL!	#NULL!	43.1	#NULL!	8.33333	0	#NULL!	#NULL!
582	61	2	22.719	157	56	0	#NULL!	0	1	0	0	0	0	0	0	0	0	1	0	0	0	0	1	0	0	0	0	0	1	0	0	0	#NULL!	#NULL!	#NULL!	42994	#NULL!	#NULL!	#NULL!	#NULL!	#NULL!	#NULL!	#NULL!	46.45	#NULL!	11.7333	0	#NULL!	#NULL!
583	48	2	19.9219	160	51	1	#NULL!	0	0	0	1	0	0	1	0	0	0	0	0	0	0	0	1	1	0	0	0	0	0	0	0	0	#NULL!	#NULL!	#NULL!	41746	#NULL!	#NULL!	#NULL!	#NULL!	#NULL!	#NULL!	#NULL!	49.9	#NULL!	33.1	0	#NULL!	#NULL!
584	54	2	18.8271	158	47	0	#NULL!	1	0	0	1	0	0	1	0	0	0	0	0	0	0	0	1	0	0	0	0	0	0	1	0	1	0	13.5	1.16667	41752	1	1	1	0	0	0	0	53.5	53.5	51.3667	0	#NULL!	#NULL!
585	63	1	18.8189	163	50	1	75	1	0	0	0	1	0	0	0	0	0	0	0	0	0	0	1	0	1	0	0	0	1	1	3	1	#NULL!	7.1	0	41802	1	1	1	0	1	0	0	41.4	41.4	7.23333	0	2015-01-11	7.1
586	66	2	24.8603	156	60.5	3	#NULL!	0	0	0	0	0	0	1	0	0	0	0	0	0	0	0	0	0	0	0	0	0	0	0	0	0	#NULL!	#NULL!	#NULL!	42899	#NULL!	#NULL!	#NULL!	#NULL!	#NULL!	#NULL!	#NULL!	54.55	#NULL!	14.9667	0	#NULL!	#NULL!
587	71	1	18.3143	155	44	1	30	0	0	1	1	1	0	0	1	0	0	0	0	0	0	0	0	0	0	0	0	0	0	0	0	0	#NULL!	#NULL!	#NULL!	42255	#NULL!	#NULL!	#NULL!	#NULL!	#NULL!	#NULL!	#NULL!	46.2	#NULL!	13.3	1	#NULL!	#NULL!
588	66	1	23.03	168	65	0	#NULL!	1	1	1	0	0	0	0	1	1	0	0	0	0	0	0	0	1	0	1	0	0	0	1	0	0	#NULL!	#NULL!	#NULL!	41800	#NULL!	#NULL!	#NULL!	#NULL!	#NULL!	#NULL!	#NULL!	36.8	#NULL!	54.4667	0	#NULL!	#NULL!
589	63	2	23.0426	147.6	50.2	0	#NULL!	0	0	1	1	0	0	1	1	0	0	0	0	0	0	0	1	0	0	0	0	0	0	0	0	0	#NULL!	#NULL!	#NULL!	41813	#NULL!	#NULL!	#NULL!	#NULL!	#NULL!	#NULL!	#NULL!	50.85	#NULL!	43.8667	0	#NULL!	#NULL!
590	51	2	23.2434	162	61	0	#NULL!	0	0	0	1	0	0	1	0	0	0	0	0	0	0	0	1	1	0	0	0	0	0	0	0	0	#NULL!	#NULL!	#NULL!	41880	#NULL!	#NULL!	#NULL!	#NULL!	#NULL!	#NULL!	#NULL!	57.85	#NULL!	51.8	0	#NULL!	#NULL!
591	40	2	24.4444	150	55	0	#NULL!	0	0	0	1	0	0	1	0	0	0	0	0	0	0	0	1	0	0	1	0	0	0	0	0	0	#NULL!	#NULL!	#NULL!	42282	#NULL!	#NULL!	#NULL!	#NULL!	#NULL!	#NULL!	#NULL!	52.15	#NULL!	10.5667	0	#NULL!	#NULL!
592	56	2	22.8624	162	60	0	#NULL!	0	0	0	1	0	0	0	0	0	0	0	0	0	0	1	0	0	0	1	0	0	0	0	0	0	#NULL!	#NULL!	#NULL!	41957	#NULL!	#NULL!	#NULL!	#NULL!	#NULL!	#NULL!	#NULL!	53.35	#NULL!	42.5667	0	#NULL!	#NULL!
593	51	2	19.5312	160	50	0	#NULL!	0	1	1	0	0	0	0	0	1	0	0	0	0	0	0	0	0	0	0	0	0	0	0	0	0	#NULL!	#NULL!	#NULL!	41824	#NULL!	#NULL!	#NULL!	#NULL!	#NULL!	#NULL!	#NULL!	56.35	#NULL!	53.6667	0	#NULL!	#NULL!
594	74	1	28.125	160	72	1	0.3	0	1	0	0	0	0	0	0	0	0	1	0	0	0	0	1	1	0	0	0	0	0	0	0	0	#NULL!	#NULL!	#NULL!	41855	#NULL!	#NULL!	#NULL!	#NULL!	#NULL!	#NULL!	#NULL!	55.8	#NULL!	50.8	0	2015-05-02	0.133333
595	70	2	16.4446	154	39	0	#NULL!	1	0	0	0	0	0	0	0	0	0	0	0	0	0	0	1	1	0	0	0	0	0	1	0	0	#NULL!	#NULL!	#NULL!	41876	#NULL!	#NULL!	#NULL!	#NULL!	#NULL!	#NULL!	#NULL!	52.1	#NULL!	2.23333	0	2014-10-30	2.2
596	73	1	16.955	170	49	0	#NULL!	1	0	0	1	0	0	0	0	0	0	0	0	0	0	0	0	1	0	1	0	0	0	1	0	1	1	17	3.4	41883	1	1	1	0	0	0	0	35.55	36.95	22.6667	0	#NULL!	#NULL!
597	70	1	20.2381	168	57.12	0	#NULL!	0	0	0	0	0	0	0	0	0	0	0	0	0	0	0	1	1	0	0	0	0	1	0	0	0	#NULL!	#NULL!	#NULL!	41900	#NULL!	#NULL!	#NULL!	#NULL!	#NULL!	#NULL!	#NULL!	28.3	#NULL!	13.4667	0	#NULL!	#NULL!
598	62	2	16.4466	151	37.5	0	#NULL!	1	0	0	1	0	1	0	0	0	0	0	0	0	0	0	1	1	0	0	0	0	1	1	1	1	#NULL!	33	0.333333	41953	1	1	1	0	0	0	0	35.95	35.95	1.7	0	#NULL!	#NULL!
599	59	2	20.4491	164	55	0	#NULL!	0	1	0	0	0	0	0	1	0	0	0	0	0	0	0	0	1	0	0	0	0	0	0	0	0	#NULL!	#NULL!	#NULL!	42973	#NULL!	#NULL!	#NULL!	#NULL!	#NULL!	#NULL!	#NULL!	48	#NULL!	1.5	1	#NULL!	#NULL!
600	63	1	24.4898	175	75	1	10	1	0	0	0	0	0	0	0	0	0	0	0	0	0	1	0	0	0	0	0	0	0	0	0	1	1	2.33333	6.9	41978	1	1	1	0	0	0	0	50.9	51.25	48.5333	0	2015-09-08	2.33333
601	65	2	16.8242	158	42	0	#NULL!	0	1	0	0	0	0	0	1	0	0	0	0	0	0	0	0	0	0	0	0	0	0	0	0	0	#NULL!	#NULL!	#NULL!	42648	#NULL!	#NULL!	#NULL!	#NULL!	#NULL!	#NULL!	#NULL!	52.2	#NULL!	26.2	0	#NULL!	#NULL!
602	54	2	21.9076	157	54	0	#NULL!	0	0	0	1	0	0	1	0	0	0	0	0	0	0	0	0	1	0	1	0	0	0	0	0	0	#NULL!	#NULL!	#NULL!	41981	#NULL!	#NULL!	#NULL!	#NULL!	#NULL!	#NULL!	#NULL!	50.2	#NULL!	46.3	0	#NULL!	#NULL!
603	62	1	21.3675	156	52	0	#NULL!	1	0	0	0	0	1	0	1	0	0	0	0	0	0	0	1	1	0	0	0	0	0	0	1	1	0	16.8667	28.6667	42031	1	1	1	0	0	0	0	49.85	53.85	46.7667	0	2018-10-24	16.8667
604	61	2	14.6355	159	37	0	#NULL!	1	0	0	1	0	0	0	0	0	0	0	0	0	0	0	1	1	1	0	0	0	0	0	0	1	1	30.4333	15.1667	42242	1	1	1	0	0	0	0	53	57.45	34.7667	0	2019-05-25	30.4333
605	72	2	22.4323	158	56	0	#NULL!	1	1	0	1	0	0	1	0	0	0	0	0	0	0	0	1	0	0	0	0	0	1	0	0	1	#NULL!	2.26667	29.6333	42614	1	1	1	0	0	1	0	47.1	47.4	27.3333	0	2019-04-16	2.26667
606	61	1	16.394	172	48.5	1	20	1	0	0	1	0	0	0	0	0	0	0	0	1	0	0	1	1	1	0	0	0	0	1	1	1	1	16.4333	0	42094	0	1	1	0	1	1	1	44.7	44.7	16.4333	1	2016-08-05	16.4333
607	70	1	21.0772	163	56	1	40	0	1	0	0	0	0	0	0	1	0	0	0	0	0	0	1	1	0	0	0	0	1	0	0	0	#NULL!	#NULL!	#NULL!	42138	#NULL!	#NULL!	#NULL!	#NULL!	#NULL!	#NULL!	#NULL!	45.75	#NULL!	36.3333	0	#NULL!	#NULL!
608	55	2	21.3333	150	48	0	#NULL!	0	0	0	0	0	0	0	0	0	0	0	0	0	0	0	1	1	0	0	0	0	0	0	#NULL!	0	#NULL!	#NULL!	#NULL!	42090	#NULL!	#NULL!	#NULL!	#NULL!	#NULL!	#NULL!	#NULL!	61.95	#NULL!	41.0333	0	#NULL!	#NULL!
609	73	2	20.7008	163	55	0	#NULL!	1	0	0	0	0	0	0	0	0	0	0	0	0	0	0	1	1	0	1	0	0	0	0	0	0	#NULL!	#NULL!	#NULL!	42093	#NULL!	#NULL!	#NULL!	#NULL!	#NULL!	#NULL!	#NULL!	51	#NULL!	40.1333	0	#NULL!	#NULL!
610	53	2	20.4688	160	52.4	0	#NULL!	0	0	0	1	0	0	0	0	0	0	0	0	0	0	0	0	1	0	0	0	0	0	0	0	0	#NULL!	#NULL!	#NULL!	42599	#NULL!	#NULL!	#NULL!	#NULL!	#NULL!	#NULL!	#NULL!	47.75	#NULL!	27.8333	0	#NULL!	#NULL!
611	79	2	24.3248	152	56.2	0	#NULL!	0	0	0	0	0	0	1	0	0	0	0	0	0	0	0	0	0	0	0	0	0	0	0	0	1	#NULL!	11.5667	15.2667	42108	1	1	1	0	0	0	0	51.45	58.2	42.4333	0	2017-06-27	#NULL!
612	73	2	18.0802	156	44	1	10	0	0	0	1	0	0	1	0	0	0	0	0	0	0	0	1	1	1	0	0	0	1	0	0	0	#NULL!	#NULL!	#NULL!	42300	#NULL!	#NULL!	#NULL!	#NULL!	#NULL!	#NULL!	#NULL!	46.65	#NULL!	1.56667	0	#NULL!	#NULL!
613	41	2	18.75	160	48	0	#NULL!	0	0	0	1	0	0	0	0	0	0	0	0	0	0	0	0	0	0	0	0	0	0	0	0	0	#NULL!	#NULL!	#NULL!	42139	#NULL!	#NULL!	#NULL!	#NULL!	#NULL!	#NULL!	#NULL!	41.1	#NULL!	43.1667	0	#NULL!	#NULL!
614	65	2	18.9745	154	45	0	#NULL!	1	0	1	1	0	0	0	0	0	0	0	0	0	0	0	0	0	0	0	0	0	0	0	0	1	0	12	24.3667	42114	1	1	1	0	0	0	0	58.8	57.6	44	0	#NULL!	#NULL!
615	64	1	18.235	159	46.1	0	#NULL!	1	0	1	1	0	0	0	0	0	0	0	0	0	0	1	1	1	1	1	1	0	0	0	0	0	#NULL!	#NULL!	#NULL!	42607	#NULL!	#NULL!	#NULL!	#NULL!	#NULL!	#NULL!	#NULL!	36.25	#NULL!	8.83333	0	#NULL!	#NULL!
616	60	2	23.7118	163	63	0	#NULL!	1	0	0	1	0	0	0	0	0	0	0	0	0	0	0	1	1	0	1	0	0	0	1	0	1	1	2	1.73333	42288	1	1	1	0	0	0	0	49.7	54.15	12.9333	0	#NULL!	#NULL!
617	66	2	20.7157	173	62	1	30	1	1	1	1	0	0	0	0	0	0	0	0	0	0	1	1	1	0	0	0	0	0	1	0	1	1	15	0.933333	42151	1	1	1	0	0	0	0	55.3	55.3	17.0333	0	#NULL!	#NULL!
618	80	2	13.4176	152	31	0	#NULL!	0	1	0	0	1	1	0	0	0	0	1	0	0	0	0	0	0	1	0	0	0	0	0	0	0	#NULL!	#NULL!	#NULL!	42158	#NULL!	#NULL!	#NULL!	#NULL!	#NULL!	#NULL!	#NULL!	36.2	#NULL!	42.5333	0	#NULL!	#NULL!
619	52	2	21.2313	157.4	52.6	0	#NULL!	0	0	0	1	0	0	1	1	0	0	0	0	0	0	0	0	0	0	1	0	0	0	0	0	0	#NULL!	#NULL!	#NULL!	42211	#NULL!	#NULL!	#NULL!	#NULL!	#NULL!	#NULL!	#NULL!	65	#NULL!	6.13333	0	2015-08-11	0.533333
620	55	2	26.986	154	64	0	#NULL!	0	0	0	1	0	0	1	0	0	0	0	0	0	0	0	1	1	0	0	0	0	0	0	0	0	#NULL!	#NULL!	#NULL!	42396	#NULL!	#NULL!	#NULL!	#NULL!	#NULL!	#NULL!	#NULL!	50.2	#NULL!	32	0	2017-07-25	#NULL!
621	62	1	13.8172	165.4	37.8	0	#NULL!	1	0	0	1	1	0	0	1	0	0	0	0	0	0	0	1	1	1	0	0	0	0	1	2	1	0	0.5	0.766667	42224	1	1	1	0	0	0	0	39.05	37.9	21.8667	0	#NULL!	#NULL!
622	44	2	19.4734	157	48	0	#NULL!	1	0	0	1	0	0	0	0	0	0	0	0	0	0	0	0	1	0	0	0	0	0	1	0	1	1	32	3.73333	42249	1	1	1	0	0	0	0	54.05	54.05	35.2333	0	#NULL!	#NULL!
623	58	2	20.9321	153	49	0	#NULL!	0	0	0	1	0	1	0	0	0	0	0	0	0	0	0	1	1	0	0	0	0	0	0	#NULL!	0	#NULL!	#NULL!	#NULL!	42263	#NULL!	#NULL!	#NULL!	#NULL!	#NULL!	#NULL!	#NULL!	56.35	#NULL!	2.53333	0	#NULL!	#NULL!
624	56	2	20.202	165	55	0	#NULL!	1	1	0	1	0	0	0	1	0	0	0	0	0	0	0	0	0	0	0	0	0	0	0	#NULL!	0	#NULL!	#NULL!	#NULL!	42258	#NULL!	#NULL!	#NULL!	#NULL!	#NULL!	#NULL!	#NULL!	58.05	#NULL!	22.2667	0	#NULL!	#NULL!
625	61	2	22.6003	156	55	3	#NULL!	0	0	0	0	0	0	1	0	0	0	0	0	0	0	0	1	1	0	0	0	0	1	0	0	1	1	13.1	0	42326	1	1	1	0	0	0	0	82.1	52.1	34	0	2016-12-15	13.1
626	53	2	14.6667	150	33	0	#NULL!	0	0	0	0	0	0	1	0	0	0	0	0	0	0	0	0	0	0	1	0	0	0	0	0	0	#NULL!	#NULL!	#NULL!	42314	#NULL!	#NULL!	#NULL!	#NULL!	#NULL!	#NULL!	#NULL!	62.35	#NULL!	0.366667	0	#NULL!	#NULL!
627	75	2	21.3593	153	50	0	#NULL!	0	1	0	0	0	0	1	0	0	0	0	0	0	0	0	1	1	0	1	0	0	0	1	0	0	#NULL!	#NULL!	#NULL!	42436	#NULL!	#NULL!	#NULL!	#NULL!	#NULL!	#NULL!	#NULL!	50.05	#NULL!	13.7667	0	2016-05-22	0.633333
628	83	1	21.048	166	58	0	#NULL!	1	1	1	0	0	0	1	0	0	0	0	0	0	0	0	0	0	1	0	0	0	0	0	0	0	#NULL!	#NULL!	#NULL!	42323	#NULL!	#NULL!	#NULL!	#NULL!	#NULL!	#NULL!	#NULL!	38.65	#NULL!	9.93333	0	2016-06-07	1.16667
629	62	2	22.8329	158	57	0	#NULL!	0	1	0	0	0	0	1	1	0	0	0	0	0	0	0	0	0	0	0	0	0	0	0	0	1	#NULL!	3.73333	7.86667	42369	1	1	1	0	0	0	0	55.15	46.4	35.5	0	2016-12-13	3.73333
630	53	2	18.3143	155	44	0	#NULL!	0	0	0	0	0	0	0	0	0	0	0	0	0	0	0	0	0	0	1	0	0	0	1	0	1	#NULL!	1.56667	3.26667	42354	1	1	1	0	0	0	0	51.9	52.3	24.3	0	2016-05-09	1.56667
631	58	2	22.1658	161.9	58.1	0	#NULL!	1	0	1	0	0	0	0	0	0	0	0	0	0	0	0	1	1	0	0	0	0	0	0	0	1	0	18	1.33333	42405	1	1	1	0	0	0	0	49.85	51.6	34.3	0	2017-09-07	18
632	58	2	25.4375	151	58	0	#NULL!	0	1	0	1	0	0	0	1	0	0	0	0	0	0	0	0	1	0	0	0	0	0	0	0	0	#NULL!	#NULL!	#NULL!	42611	#NULL!	#NULL!	#NULL!	#NULL!	#NULL!	#NULL!	#NULL!	55.2	#NULL!	27.4333	0	#NULL!	#NULL!
633	51	2	19.563	155	47	0	#NULL!	0	0	0	0	0	0	0	0	0	0	0	0	0	0	0	0	0	0	1	0	0	0	0	0	0	#NULL!	#NULL!	#NULL!	42417	#NULL!	#NULL!	#NULL!	#NULL!	#NULL!	#NULL!	#NULL!	54.85	#NULL!	27.3333	0	#NULL!	#NULL!
634	62	2	14.9116	151	34	0	#NULL!	1	0	0	0	0	0	0	0	0	0	0	0	0	0	0	0	0	0	0	0	0	0	1	0	1	1	27	2.5	42426	1	0	0	0	1	1	0	53.15	53.15	33.6	0	#NULL!	#NULL!
635	49	2	20.0288	158	50	0	#NULL!	0	1	0	0	0	0	0	1	0	0	0	0	0	0	0	0	0	0	0	0	0	0	1	3	1	0	20	3.5	42529	1	1	1	0	0	0	0	55.25	50.5	30.1667	0	#NULL!	#NULL!
636	36	1	19.8352	171	58	0	#NULL!	0	0	0	1	0	0	0	1	0	0	0	0	0	0	0	0	0	0	0	0	0	0	0	2	0	#NULL!	#NULL!	#NULL!	42541	#NULL!	#NULL!	#NULL!	#NULL!	#NULL!	#NULL!	#NULL!	57.15	#NULL!	29.7667	0	#NULL!	#NULL!
637	67	2	19.5312	160	50	0	#NULL!	0	0	0	0	0	0	1	0	0	0	0	0	0	0	0	1	0	0	0	0	0	0	0	0	0	#NULL!	#NULL!	#NULL!	42488	#NULL!	#NULL!	#NULL!	#NULL!	#NULL!	#NULL!	#NULL!	55.65	#NULL!	31.5333	0	#NULL!	#NULL!
638	58	2	18.1661	170	52.5	0	#NULL!	0	0	0	1	0	0	0	0	0	0	1	0	0	0	0	0	0	0	1	0	0	0	1	0	1	0	14	13.5	42509	1	1	1	0	0	0	0	52.05	51	25.4333	0	#NULL!	#NULL!
639	83	1	17.9089	162	47	1	#NULL!	0	0	0	0	1	0	0	1	0	0	0	0	0	0	0	0	0	0	0	0	0	1	0	0	0	#NULL!	#NULL!	#NULL!	42480	#NULL!	#NULL!	#NULL!	#NULL!	#NULL!	#NULL!	#NULL!	32.35	#NULL!	14.4	0	#NULL!	#NULL!
640	59	1	19.9902	169.6	57.5	0	#NULL!	0	0	1	0	0	0	0	0	0	0	0	1	1	0	0	0	0	0	0	0	0	0	0	0	0	#NULL!	#NULL!	#NULL!	42580	#NULL!	#NULL!	#NULL!	#NULL!	#NULL!	#NULL!	#NULL!	42.15	#NULL!	28.4667	0	#NULL!	#NULL!
641	66	1	22.1453	170	64	1	2.5	0	0	0	0	0	0	1	0	0	0	0	0	0	0	1	0	0	0	0	0	0	0	0	0	0	#NULL!	#NULL!	#NULL!	42635	#NULL!	#NULL!	#NULL!	#NULL!	#NULL!	#NULL!	#NULL!	37.2	#NULL!	26.6333	0	2016-08-11	0.1
642	65	1	24.093	168	68	1	10	1	1	0	0	0	0	0	0	0	0	0	0	0	0	0	0	0	0	0	0	0	0	0	1	1	1	16.2333	0	42604	1	1	1	0	0	0	0	53.5	53.5	21.8	0	2017-12-22	16.2333
643	57	2	20.0288	158	50	0	#NULL!	1	0	0	1	0	0	0	0	0	0	0	0	0	0	0	0	0	0	1	0	0	0	0	0	1	0	18.9667	5.83333	42591	1	1	1	0	0	0	0	60	60	28.1	0	2018-08-23	18.9667
644	47	2	19.4674	165	53	0	#NULL!	0	0	0	1	0	0	0	0	0	0	0	0	0	0	0	1	1	0	0	0	0	0	0	1	0	#NULL!	#NULL!	#NULL!	42633	#NULL!	#NULL!	#NULL!	#NULL!	#NULL!	#NULL!	#NULL!	51.5	#NULL!	16.8667	0	#NULL!	#NULL!
645	43	2	21.2279	155	51	0	#NULL!	1	0	0	1	0	0	0	0	0	0	0	0	0	0	0	0	0	0	0	0	1	0	0	0	0	#NULL!	#NULL!	#NULL!	42689	#NULL!	#NULL!	#NULL!	#NULL!	#NULL!	#NULL!	#NULL!	50.2	#NULL!	2.86667	0	#NULL!	#NULL!
646	64	1	23.1261	164	62.2	1	37	0	0	1	0	0	1	0	0	1	0	0	0	0	0	0	1	1	0	0	0	0	0	0	0	0	#NULL!	#NULL!	#NULL!	42732	#NULL!	#NULL!	#NULL!	#NULL!	#NULL!	#NULL!	#NULL!	50.85	#NULL!	11.5667	0	#NULL!	#NULL!
647	49	2	18.591	159	47	0	#NULL!	1	0	0	1	0	0	0	0	0	0	1	0	0	0	0	1	1	0	0	1	0	0	1	#NULL!	1	#NULL!	11.5	2.2	42727	1	1	1	0	0	0	0	53.15	48.35	17.1333	0	#NULL!	#NULL!
648	78	1	20.4374	163	54.3	1	#NULL!	0	1	0	1	0	0	0	0	0	0	1	0	0	0	0	0	0	0	0	0	0	0	1	1	0	#NULL!	#NULL!	#NULL!	42772	#NULL!	#NULL!	#NULL!	#NULL!	#NULL!	#NULL!	#NULL!	31.65	#NULL!	1.63333	0	#NULL!	#NULL!
649	82	1	16.2016	168.5	46	0	#NULL!	0	1	0	0	0	0	0	1	0	0	0	1	0	0	0	0	0	0	0	0	0	0	0	0	0	#NULL!	#NULL!	#NULL!	43033	#NULL!	#NULL!	#NULL!	#NULL!	#NULL!	#NULL!	#NULL!	51.9	#NULL!	11.7	0	#NULL!	#NULL!
650	29	2	21.4536	163	57	0	#NULL!	0	0	0	1	0	0	0	0	0	0	0	0	0	0	0	0	0	0	0	0	0	0	0	2	0	#NULL!	#NULL!	#NULL!	42838	#NULL!	#NULL!	#NULL!	#NULL!	#NULL!	#NULL!	#NULL!	50.65	#NULL!	2.76667	0	2017-07-01	0.166667
651	63	2	20.6612	154	49	0	#NULL!	0	0	0	1	0	0	1	0	0	0	0	0	0	0	0	0	0	0	0	0	0	0	0	0	0	#NULL!	#NULL!	#NULL!	42878	#NULL!	#NULL!	#NULL!	#NULL!	#NULL!	#NULL!	#NULL!	58.15	#NULL!	9.2	0	#NULL!	#NULL!
652	49	2	24.6711	152	57	0	#NULL!	0	0	0	1	1	0	0	0	0	0	0	0	0	0	0	0	1	0	0	0	0	0	1	1	1	0	12.3333	4.23333	42955	1	1	1	0	0	0	0	53.45	53.65	13.5667	0	2018-12-18	12.3333
653	50	1	18.0841	172	53.5	1	#NULL!	0	0	0	1	1	0	0	0	0	0	0	0	0	0	0	0	0	1	0	0	0	1	1	2	1	#NULL!	0.966667	2.1	42912	1	0	1	0	0	0	1	37.75	37.75	3.03333	0	2017-09-26	0.966667
654	76	1	19.3309	167.6	54.3	0	#NULL!	0	0	0	1	0	0	0	0	0	0	0	0	0	0	0	1	0	0	0	1	0	0	0	0	0	#NULL!	#NULL!	#NULL!	42911	#NULL!	#NULL!	#NULL!	#NULL!	#NULL!	#NULL!	#NULL!	37.25	#NULL!	7.06667	0	2017-06-26	0.0666667
655	59	2	21.6311	158	54	0	#NULL!	0	0	0	1	0	0	0	0	0	0	0	0	0	0	0	0	0	0	0	0	0	0	0	0	0	#NULL!	#NULL!	#NULL!	42991	#NULL!	#NULL!	#NULL!	#NULL!	#NULL!	#NULL!	#NULL!	53.45	#NULL!	12.7	0	#NULL!	#NULL!
656	58	2	19.313	156	47	1	4	0	0	0	1	0	0	0	0	1	0	0	0	0	0	0	0	0	0	0	0	0	0	0	0	0	#NULL!	#NULL!	#NULL!	43032	#NULL!	#NULL!	#NULL!	#NULL!	#NULL!	#NULL!	#NULL!	56.85	#NULL!	11.7333	0	#NULL!	#NULL!
657	56	1	23.5294	170	68	1	30	1	0	0	1	0	0	0	0	0	0	0	0	0	0	0	0	1	0	0	0	0	0	0	2	1	#NULL!	0.533333	4.2	43000	1	1	1	0	0	0	0	51.15	53.1	11.2	0	2018-02-11	0.533333
658	45	2	23.1335	159.7	59	0	#NULL!	0	0	0	0	1	0	0	0	0	0	0	0	0	0	0	1	1	0	0	0	0	0	0	0	1	#NULL!	9.43333	9.8	42985	1	1	1	0	0	0	0	61.4	51	11.6667	0	2019-04-07	9.43333
659	65	2	20.4444	150	46	0	#NULL!	1	0	0	1	0	0	1	0	0	0	0	0	0	0	0	1	1	0	0	0	0	0	0	0	0	#NULL!	#NULL!	0.466667	43052	#NULL!	#NULL!	#NULL!	#NULL!	#NULL!	#NULL!	#NULL!	48.3	#NULL!	5.7	0	2018-10-28	11.1667
660	69	1	12.1579	165	33.1	1	45	1	0	1	0	0	0	0	0	0	0	0	0	0	0	0	0	0	0	0	0	0	0	1	1	1	#NULL!	10.8333	1.96667	43033	1	1	1	0	0	0	0	34.75	31.95	11.7	0	2018-11-13	#NULL!
661	69	2	24.4444	150	55	0	#NULL!	0	0	0	0	0	0	0	0	0	0	0	0	0	0	0	0	1	1	0	0	0	0	0	0	1	0	13.4	3.26667	43055	1	1	1	0	0	0	0	52.65	53.6	10.8667	0	2019-03-31	13.4
662	57	2	21.6436	159.7	55.2	0	#NULL!	0	0	0	0	0	0	0	0	0	0	0	0	0	0	0	1	0	0	0	0	0	0	0	0	1	0	12.4667	4.1	43041	1	1	1	0	0	0	0	55.85	48.75	10.6333	0	2019-03-14	12.4667
663	46	2	21.6441	155	52	0	#NULL!	0	0	0	1	0	0	0	1	0	0	0	0	0	0	0	0	0	0	0	0	0	0	0	1	0	#NULL!	#NULL!	#NULL!	43040	#NULL!	#NULL!	#NULL!	#NULL!	#NULL!	#NULL!	#NULL!	51.8	#NULL!	8.36667	0	#NULL!	#NULL!
